# Supplementary material for: Downregulation of CYB5D2 is associated with breast cancer progression
Source: Sci Rep. 2019 Apr 29;9:6624. doi: 10.1038/s41598-019-43006-y (PMC6488675; doi:10.1038/s41598-019-43006-y)
Supplement: Supplementary file 2 — Table S3 [file 41598_2019_43006_MOESM2_ESM.xlsx]

## Sheet: Table S3A
Table S3A. List of DEGs associaed with CYB5D2 downregulation in breast cancers
in the Metabric cohort
Gene	Cytoband	Mean mRNA expression(Altered)	Mean mRNA expression(Unaltered)	C-D	Standard deviation of mRNA expression(Altered)	Standard deviation of mRNA expression(Unaltered)	p-Value	q-Value
TFF3	21q22.3	8.67	11.88	-3.21	3.07	2.32	1.56e-14	5.13e-13
ESR1	6q25.1	6.86	9.73	-2.87	1.89	2.06	6.68e-23	1.19e-20
TFF1	21q22.3	6.33	9.18	-2.85	1.87	2.7	3.6e-23	6.95e-21
AGR3	7p21.1	6.67	9.5	-2.83	1.81	2.13	1.05e-23	2.38e-21
PIP	7q34	7.76	10.52	-2.76	2.74	2.84	9.72e-14	2.67e-12
FOXA1	14q21.1	8.19	10.92	-2.73	2.41	1.63	4.67e-16	2.05e-14
ANKRD30A	10p11.21	7.38	9.94	-2.56	2.75	2.64	1.88e-12	3.95e-11
CA12	15q22	7.89	10.41	-2.52	1.64	1.68	3.27e-23	6.38e-21
MLPH	2q37.3	9.06	11.46	-2.4	2.07	1.59	1.22e-16	6.23e-15
SCUBE2	11p15.3	6.53	8.77	-2.24	1.33	1.97	7.01e-26	2.4e-23
C1ORF64	1p36.13	6.38	8.6	-2.22	1.74	2.08	1.18e-18	9.31e-17
DNAJC12	10q22.1	6.75	8.94	-2.19	1.03	1.7	3.7e-33	4.47e-30
SLC7A2	8p22	6.65	8.76	-2.11	1.28	1.89	2.62e-25	7.43e-23
NAT1	8p22	6.48	8.57	-2.09	1.07	1.9	1.3e-30	1.12e-27
TBC1D9	4q31.21	7.56	9.56	-2	1.18	1.32	8.46e-26	2.74e-23
SLC39A6	18q12.2	7.31	9.29	-1.98	0.91	1.59	4e-34	5.59e-31
GATA3	10p15	7.65	9.59	-1.94	1.37	1.45	4.9e-21	6e-19
SCGB2A2	11q13	8.8	10.71	-1.91	3.14	3.04	7.17e-07	4.707e-06
MAPT	17q21.1	6.42	8.3	-1.88	1.21	1.53	1.61e-23	3.47e-21
AFF3	2q11.2-q12	6.4	8.25	-1.85	1.04	1.45	2.01e-27	9.87e-25
GFRA1	10q26.11	6.56	8.38	-1.82	1.44	1.82	2.29e-18	1.69e-16
EEF1A2	20q13.3	7.19	9	-1.81	2.17	2.02	1.05e-10	1.55e-09
SCGB1D2	11q13	7.11	8.87	-1.76	2.43	2.93	1.08e-08	1.04e-07
SUSD3	9q22.31	7.11	8.86	-1.75	0.87	1.57	6.94e-32	7.87e-29
XBP1	22q12.1|22q12	11.14	12.86	-1.72	1.19	0.96	1.39e-21	1.9e-19
CYP4X1	1p33|1	7.14	8.83	-1.69	1.58	1.94	7.49e-15	2.65e-13
ZG16B	16p13.3	6.8	8.44	-1.64	1.44	1.23	2.92e-16	1.35e-14
SPDEF	6p21.3	8.04	9.67	-1.63	2.19	1.31	2.93e-09	3.19e-08
REEP6	19p13.3	7.19	8.81	-1.62	1.48	1.32	1.83e-15	7.23e-14
AGR2	7p21.3	6.29	7.9	-1.61	1.38	1.45	1.17e-16	6.01e-15
DNALI1	1p35.1	6.5	8.11	-1.61	0.98	1.31	5.91e-25	1.58e-22
BMPR1B	4q22-q24	5.86	7.44	-1.58	0.73	1.97	1.33e-35	2.67e-32
SERPINA5	14q32.1	6.52	8.08	-1.56	1.39	1.84	8e-16	3.37e-14
ACOX2	3p14.3	7.05	8.61	-1.56	1.4	1.56	7.27e-16	3.1e-14
ADIRF	10q23.2	10	11.54	-1.54	1.66	1.32	2.07e-12	4.29e-11
FBP1	9q22.3	8.21	9.73	-1.52	1.24	1	9.6e-18	6.35e-16
C9ORF152	9q31.3	7.23	8.74	-1.51	1.52	1.29	1.32e-13	3.51e-12
FSIP1	15q14	5.71	7.21	-1.5	0.79	1.39	1.32e-29	9.99e-27
IL6ST	5q11.2	7.99	9.49	-1.5	0.89	1.06	7.24e-26	2.43e-23
CPB1	3q24	5.81	7.28	-1.47	1.06	2.46	1.39e-20	1.61e-18
CMBL	5p15.2	8.16	9.63	-1.47	1.39	1.06	1.05e-14	3.61e-13
SYBU	8q23.2	6.57	8.01	-1.44	0.76	1.08	1.31e-29	9.99e-27
SLC44A4	6p21.3	6.49	7.93	-1.44	1.29	1.2	6.35e-16	2.73e-14
STC2	5q35.1	8.4	9.83	-1.43	1.18	1.94	1.87e-17	1.16e-15
APOD	3q29	9.72	11.15	-1.43	2.01	1.89	1.24e-08	1.17e-07
CLIC6	21q22.12	6.97	8.38	-1.41	1.44	2.23	4.31e-13	1.04e-11
THBS4	5q13	6.87	8.27	-1.4	0.92	1.46	4.05e-23	7.65e-21
CYBRD1	2q31.1	8.42	9.81	-1.39	0.9	1.12	2.03e-23	4.19e-21
MUC1	1q21	9.67	11.06	-1.39	1.94	1.59	1.08e-08	1.04e-07
SLC40A1	2q32	8.5	9.88	-1.38	1.01	1.35	3.37e-20	3.53e-18
CYB5A	18q23	8.62	9.99	-1.37	1.19	1.07	1.92e-16	9.42e-15
ANG	14q11.1-q11.2	6.92	8.29	-1.37	0.88	1.07	2.18e-23	4.44e-21
DACH1	13q22	6.61	7.97	-1.36	1.41	1.39	5.23e-13	1.23e-11
SERPINA3	14q32.1	10.88	12.24	-1.36	2.16	1.69	2.84e-07	2.02e-06
CAPN8	1q41	6.53	7.88	-1.35	1.53	1.61	1.69e-11	2.9e-10
PLAT	8p12	7.5	8.84	-1.34	0.98	1.35	2.72e-20	2.9e-18
GAMT	19p13.3	7.31	8.64	-1.33	1.12	1.04	3.43e-17	1.97e-15
PPP1R3C	10q23-q24	6.84	8.17	-1.33	1.19	1.36	7.88e-16	3.33e-14
STMND1	6p22.3	6.22	7.54	-1.32	0.79	1.37	6.4e-26	2.23e-23
IGF1R	15q26.3	6.61	7.91	-1.3	0.95	1.12	2.43e-20	2.62e-18
CRIP1	14q32.33	11.08	12.37	-1.29	1.48	1.21	2.14e-11	3.62e-10
NOSTRIN	2q31.1	6.85	8.13	-1.28	0.96	1.08	1.15e-19	1.08e-17
CYB5D2	17p13.2	6.7	7.98	-1.28	0.15	0.63	3.4e-148	6.17e-144
CYP4Z1	1p33	6.3	7.58	-1.28	1.5	2	6.32e-11	9.72e-10
MYB	6q22-q23	8.55	9.8	-1.25	1.42	1.21	1.17e-11	2.07e-10
LRRC26	9q34.3	8.69	9.92	-1.23	2.19	1.48	3.029e-06	1.727e-05
CPA3	3q24	6.16	7.39	-1.23	0.79	1.31	1.43e-23	3.17e-21
KIAA1324	1p13.3	9.19	10.41	-1.22	1.61	1.24	1.99e-09	2.23e-08
SFRP4	7p14.1	7.6	8.81	-1.21	1.22	1.38	1.27e-13	3.39e-12
RERG	12p12.3	7.35	8.56	-1.21	1.46	1.29	8.96e-11	1.34e-09
CX3CR1	3p21.3	6.3	7.51	-1.21	0.54	1.12	7.17e-36	1.63e-32
CAPN13	2p22-p21	6.89	8.1	-1.21	1.51	1.25	3.15e-10	4.19e-09
AKR7A3	1p36.13	8.24	9.45	-1.21	0.97	1.27	3.47e-18	2.48e-16
SMIM14	4p14	9.38	10.58	-1.2	0.78	0.75	6.81e-23	1.2e-20
STARD10	11q13	9.34	10.54	-1.2	1.02	1.15	9.49e-17	5.02e-15
FAM198B	4q32.1	7.84	9.03	-1.19	0.83	1.07	1.82e-21	2.41e-19
SPARCL1	4q22.1	9.23	10.42	-1.19	1.06	1.09	5.69e-16	2.48e-14
TPSAB1	16p13.3	7.06	8.24	-1.18	1.16	1.4	5.71e-14	1.66e-12
TCEAL1	Xq22.1	6.93	8.11	-1.18	0.7	0.96	2.9e-26	1.12e-23
BTG2	1q32	8.02	9.2	-1.18	0.8	1	5.62e-22	8.46e-20
IGFBP4	17q21.2	9.84	11.02	-1.18	0.93	0.89	2.53e-18	1.85e-16
SEPP1	5q31	7.86	9.04	-1.18	1.24	1.2	7.9e-13	1.79e-11
HMGCS2	1p13-p12	6.38	7.55	-1.17	1.64	2.14	1.72e-08	1.59e-07
CCDC74A	2q21.1	6.26	7.42	-1.16	0.72	1.31	5.72e-25	1.55e-22
DCN	12q21.33	7.49	8.64	-1.15	1	1.36	3.29e-16	1.51e-14
PTPRT	20q12-q13	5.77	6.91	-1.14	0.59	1.22	1.06e-30	9.64e-28
ELOVL5	6p12.1	7.86	9	-1.14	0.84	1.01	5.42e-20	5.44e-18
DEGS2	14q32.2	5.98	7.11	-1.13	0.87	1	3.35e-19	2.97e-17
WNK4	17q21.2	5.92	7.05	-1.13	0.94	1.37	4.23e-17	2.39e-15
MYH11	16p13.11	7.66	8.79	-1.13	1.11	1.42	8.98e-14	2.5e-12
ARMT1	6q25.1	6.24	7.36	-1.12	0.58	1.07	9.45e-31	9.02e-28
C9ORF116	9q34.3	6.76	7.88	-1.12	0.74	0.92	8.98e-23	1.55e-20
RABEP1	17p13.2	7.79	8.91	-1.12	0.74	0.88	1.09e-22	1.82e-20
AZGP1	7q22.1	9.06	10.18	-1.12	1.84	1.47	6.22e-07	4.139e-06
AGTR1	3q24	5.6	6.71	-1.11	0.43	1.55	1.17e-44	7.09e-41
PDZK1	1q21	5.75	6.86	-1.11	0.73	1.59	1.66e-23	3.55e-21
CAMK2N1	1p36.12	8.78	9.88	-1.1	1.46	1.17	2.74e-09	3e-08
SERPINA11	14q32.13	5.67	6.76	-1.09	0.76	1.32	1.84e-21	2.42e-19
GRP	18q21.1-q21.32	6.93	8.02	-1.09	1.24	1.43	2.22e-11	3.73e-10
CIRBP	19p13.3	10.07	11.15	-1.08	0.7	0.64	2.88e-23	5.7e-21
KLHDC9	1q23.3	6.98	8.06	-1.08	0.93	0.98	7.65e-17	4.12e-15
REEP1	2p11.2	6.41	7.49	-1.08	1.03	1.13	1.01e-14	3.49e-13
FAM134B	5p15.1	7.15	8.23	-1.08	1.03	1.15	2.06e-14	6.58e-13
NTN4	12q22	7.16	8.24	-1.08	1.1	1.26	3.11e-13	7.75e-12
COL10A1	6q21-q22	7.67	8.74	-1.07	1.27	1.49	8.43e-11	1.27e-09
SMOC2	6q27	7.42	8.48	-1.06	0.71	1.02	2.55e-22	4.03e-20
SH3BGRL	Xq13.3	9.24	10.3	-1.06	0.94	1.04	4.35e-16	1.91e-14
CXCL14	5q31	7.32	8.38	-1.06	1.04	1.59	5.64e-14	1.64e-12
CILP	15q22	8.24	9.3	-1.06	1.18	1.44	1.05e-11	1.88e-10
KIF5C	2q23.1	6.52	7.57	-1.05	0.77	1.31	1.51e-20	1.7e-18
CFD	19p13.3	8.35	9.4	-1.05	1.08	1.34	3.47e-13	8.52e-12
INPP5J	22q12.2	7	8.05	-1.05	1.27	1.11	1.51e-10	2.15e-09
HBB	11p15.5	7.83	8.88	-1.05	1.42	1.61	5.79e-09	5.86e-08
KRT18	12q13	10.76	11.8	-1.04	1.14	1.01	3.33e-12	6.65e-11
SYTL2	11q14	8.69	9.73	-1.04	1.28	1.08	2.43e-10	3.31e-09
FOS	14q24.3	8.7	9.73	-1.03	1.28	1.61	3.42e-10	4.5e-09
C17ORF58	17q24.2	7.76	8.79	-1.03	0.71	0.84	1.45e-21	1.97e-19
FAM174B	15q26.1	7.73	8.76	-1.03	1.13	0.84	3.56e-12	7.05e-11
MRPS30	5q11	8.46	9.48	-1.02	0.65	1.3	4.2e-24	1.03e-21
ANXA9	1q21	5.86	6.88	-1.02	0.71	0.98	1.91e-21	2.49e-19
HOXB2	17q21.32	7.08	8.1	-1.02	1.15	1.23	1.47e-11	2.55e-10
FAM234B	12p13.1	6.68	7.69	-1.01	0.94	1.08	3.78e-15	1.4e-13
ACOT4	14q24.3	7.27	8.28	-1.01	0.77	0.85	4.73e-19	4.03e-17
TIMP3	22q12.3	7.78	8.79	-1.01	1.02	0.98	2.13e-13	5.5e-12
TCEAL3	Xq22.2	8.13	9.13	-1	0.77	0.84	5.46e-19	4.58e-17
LRRC17	7q22.1	6.72	7.72	-1	1.07	1.1	1.83e-12	3.85e-11
GRIA2	4q32.1	5.58	6.57	-0.99	0.5	1.96	1.59e-31	1.69e-28
BCL2	18q21.3	7.49	8.48	-0.99	0.98	1.02	1.02e-13	2.8e-12
ANKRD30BP3	10q11.21	5.93	6.92	-0.99	1.24	1.8	7.93e-10	9.58e-09
SFRP2	4q31.3	9.59	10.58	-0.99	1.44	1.35	3.51e-08	3.03e-07
SLC27A2	15q21.2	5.98	6.97	-0.99	0.45	1.23	1.37e-36	3.56e-33
MAOA	Xp11.3	6.69	7.68	-0.99	0.87	1.35	6.05e-16	2.62e-14
FGD3	--	8.27	9.25	-0.98	0.97	1.18	6.44e-14	1.85e-12
SLC7A8	14q11.2	7.16	8.14	-0.98	1.07	0.88	2.74e-12	5.57e-11
GP2	16p12	6.06	7.04	-0.98	1.09	1.55	8.15e-12	1.5e-10
BORCS7	10q24.32	7.2	8.18	-0.98	0.63	0.69	1.91e-23	3.97e-21
RTN1	14q23.1	5.54	6.52	-0.98	0.67	1.56	3.97e-22	6.1e-20
RAB17	2q37.3	7.99	8.96	-0.97	1.07	0.89	4.41e-12	8.53e-11
SCGB2A1	11q13	7.42	8.39	-0.97	1.87	2.24	2.177e-05	0.0001035
DYNLRB2	16q23.3	6.45	7.42	-0.97	0.54	0.79	1.08e-27	5.59e-25
ITPR1	3p26.1	6.67	7.64	-0.97	0.74	0.84	2.2e-19	2e-17
ALCAM	3q13.1	8.2	9.16	-0.96	0.96	1.01	9.36e-14	2.59e-12
CFB	6p21.3	9.54	10.5	-0.96	1.79	1.63	7.625e-06	4e-05
BHLHE40	3p26	10.3	11.26	-0.96	0.76	0.7	1.59e-18	1.2e-16
PKIB	6q22.31	7.74	8.7	-0.96	0.93	1.31	2.5e-14	7.87e-13
QDPR	4p15.31	8.61	9.56	-0.95	0.66	1.1	1.36e-21	1.87e-19
FAM174A	5q21.1	7	7.95	-0.95	0.63	0.68	1.06e-22	1.82e-20
LRIG1	3p14	8.65	9.6	-0.95	0.76	0.87	2.77e-18	2.01e-16
PODN	1p32.3	8.02	8.96	-0.94	0.91	1.06	3.03e-14	9.29e-13
EVL	14q32.2	11.11	12.05	-0.94	0.96	1.02	2.23e-13	5.74e-12
LYPD6	2q23.2	5.92	6.86	-0.94	0.5	1.03	1.39e-29	1.01e-26
WWP1	8q21	9.09	10.03	-0.94	0.63	0.77	1.84e-22	2.95e-20
SYTL4	Xq21.33	6.98	7.92	-0.94	0.81	0.99	1.08e-16	5.62e-15
LYPD6B	2q23.2	6.23	7.16	-0.93	0.84	1.06	2e-15	7.78e-14
SHISA2	13q12.13	6.83	7.76	-0.93	1.32	1.66	2.16e-08	1.96e-07
GSTT1	22q11.23	7.4	8.33	-0.93	1.49	1.69	3.77e-07	2.619e-06
HIST1H2AC	6p22.1	8.04	8.96	-0.92	1.21	1.14	1.99e-09	2.23e-08
PHGR1	15q15.1	5.81	6.73	-0.92	0.71	1.49	1.14e-18	9.09e-17
BBOF1	14q24.3	6.5	7.42	-0.92	0.6	0.73	2.89e-23	5.7e-21
ADCY1	7p12.3	6.03	6.95	-0.92	0.66	1.35	1.26e-20	1.46e-18
MAGED2	Xp11.2	7.75	8.67	-0.92	0.78	0.88	1.27e-16	6.48e-15
SERHL2	22q13	6.68	7.6	-0.92	1.35	1.73	6.5e-08	5.29e-07
PMP22	17p12	5.92	6.83	-0.91	0.49	0.9	6.51e-29	4.38e-26
KCTD6	3p14.3	7.66	8.57	-0.91	0.66	0.85	2.53e-20	2.72e-18
GRPR	Xp22.2	5.6	6.51	-0.91	0.74	1.3	9.83e-18	6.44e-16
LUM	12q21.33	10.35	11.26	-0.91	1.51	1.34	6.55e-07	4.338e-06
PALM	19p13.3	7.31	8.21	-0.9	1.03	0.76	2.37e-11	3.96e-10
SVEP1	9q32	7.02	7.92	-0.9	0.68	0.97	1.18e-19	1.11e-17
HBA2	16p13.3	8.27	9.17	-0.9	1.21	1.52	4.66e-09	4.83e-08
CTSG	14q11.2	6.15	7.05	-0.9	0.74	1.23	2.76e-17	1.65e-15
CST3	20p11.21	11.42	12.31	-0.89	0.68	0.71	3.61e-19	3.16e-17
FLRT3	20p11	5.93	6.82	-0.89	0.73	1.23	2.67e-17	1.6e-15
TSPAN13	7p21.1	7.84	8.73	-0.89	0.96	1.05	2.69e-12	5.46e-11
RAB27B	18q21.2	8.12	9.01	-0.89	1.02	0.96	2.28e-11	3.81e-10
P4HTM	3p21.31|3p21.3	7.53	8.42	-0.89	0.63	0.8	4.53e-21	5.59e-19
CCL14	17q12	6.53	7.42	-0.89	0.7	1.2	1.19e-18	9.31e-17
LAMP5	20p12	6.82	7.71	-0.89	0.76	0.95	1.17e-16	6.01e-15
DIO1	1p33-p32	5.74	6.63	-0.89	0.87	1.45	5.71e-14	1.66e-12
AR	Xq12	6.73	7.62	-0.89	1.23	1	9.99e-09	9.66e-08
UGCG	9q31	8.21	9.1	-0.89	0.64	0.92	1.45e-20	1.65e-18
CXCL12	10q11.1	8.36	9.24	-0.88	0.87	1.16	7.07e-14	2.02e-12
DUSP1	5q34	9.17	10.05	-0.88	1.17	1.33	3.29e-09	3.56e-08
PLAC9	10q22.3	6.98	7.86	-0.88	0.65	1	7.9e-20	7.71e-18
STK32B	4p16.2	6.22	7.1	-0.88	0.93	1.13	1.26e-12	2.74e-11
FABP4	8q21	6.72	7.6	-0.88	1.32	1.59	9.45e-08	7.45e-07
MYO5C	15q21	8.3	9.18	-0.88	0.84	0.73	1.35e-14	4.58e-13
CCDC170	6q25.1	5.74	6.61	-0.87	0.4	0.73	2.01e-34	3.04e-31
GLRB	4q31.3	6.06	6.93	-0.87	0.52	1.01	1.42e-25	4.53e-23
PRDX3	10q25-q26	8.99	9.86	-0.87	1.33	0.91	1.02e-07	8e-07
LAMA3	18q11.2	5.92	6.78	-0.86	0.59	0.94	5.65e-22	8.46e-20
ABCC8	11p15.1	5.8	6.66	-0.86	0.89	1.09	7.38e-13	1.69e-11
PSD3	8p21.3	6.48	7.34	-0.86	0.92	1.24	1.92e-12	4.01e-11
EFEMP1	2p16	7.84	8.7	-0.86	1.31	1.28	1.09e-07	8.49e-07
CIDEC	3p25.3	6.02	6.87	-0.85	0.98	1.51	4.15e-11	6.66e-10
C4ORF32	4q25	6.4	7.25	-0.85	0.56	0.74	1.32e-22	2.13e-20
CCNDBP1	15q14-q15	8.89	9.74	-0.85	0.77	0.68	1.28e-15	5.21e-14
TUBA3D	2q21.1	5.6	6.44	-0.84	0.93	1.48	1.05e-11	1.88e-10
GJA1	6q22.31	7.54	8.38	-0.84	0.98	1.41	5.75e-11	8.88e-10
ADH1A	4q23	6.31	7.15	-0.84	1.12	1.51	4.79e-09	4.94e-08
IRS1	2q36	6.4	7.24	-0.84	0.61	0.78	2.11e-20	2.29e-18
KIF13B	8p12	7.75	8.59	-0.84	0.81	0.88	1.52e-14	5.04e-13
CLSTN2	3q23	6.25	7.09	-0.84	0.82	1.01	7.38e-14	2.11e-12
RARA	17q21	8.88	9.72	-0.84	1.08	0.9	7.88e-10	9.52e-09
ARSG	17q24.2	6.13	6.96	-0.83	0.45	0.67	1.02e-28	6.6e-26
APH1B	15q22.2	7.01	7.84	-0.83	0.45	0.66	1.81e-28	1.06e-25
NRIP1	21q11.2	8.4	9.23	-0.83	0.68	0.72	9.74e-18	6.41e-16
DCLK1	13q13	6.91	7.74	-0.83	0.7	1.13	6.14e-17	3.36e-15
INPP4B	4q31.21	6.58	7.41	-0.83	0.84	0.79	1.73e-13	4.51e-12
TGFB3	14q24	7.93	8.76	-0.83	0.86	0.81	6.87e-13	1.59e-11
HTRA1	10q26.3	10.48	11.31	-0.83	1.03	0.94	2.58e-10	3.5e-09
OGN	9q22	5.6	6.42	-0.82	0.35	1.09	5.04e-39	2.28e-35
AHNAK	11q12.2	10.54	11.36	-0.82	0.76	0.56	3.12e-15	1.18e-13
CHAD	17q21.33	5.65	6.47	-0.82	0.46	1.12	1.56e-28	9.45e-26
ABCC11	16q12.1	6.23	7.05	-0.82	1.15	1.41	1.54e-08	1.43e-07
EFHD1	2q37.1	10.72	11.54	-0.82	1.49	1.11	4.541e-06	2.493e-05
SMIM1	1p36.32	7.41	8.22	-0.81	0.95	0.88	4.21e-11	6.72e-10
PLA2G10	16p13.1-p12	6.28	7.09	-0.81	0.94	1.25	2.85e-11	4.69e-10
TMBIM4	12q14.3	10.62	11.42	-0.8	0.55	0.5	8.97e-22	1.27e-19
KIAA1211L	2q11.2	7.93	8.73	-0.8	0.86	0.76	1.88e-12	3.94e-11
C8ORF4	8p11.2	7.02	7.82	-0.8	1.07	1.4	4.42e-09	4.6e-08
GALNT10	5q33.2	6.78	7.58	-0.8	0.73	0.67	1.56e-15	6.24e-14
FAM214A	15q21.2-q21.3	6.98	7.78	-0.8	0.77	0.82	1.4e-14	4.7e-13
REEP5	5q22.2	10.18	10.97	-0.79	0.67	0.66	6.95e-17	3.77e-15
ITGB5	3q21.2	10.43	11.22	-0.79	0.96	0.73	1.34e-10	1.93e-09
CXXC5	5q31.2	9.43	10.22	-0.79	1.04	0.79	1.22e-09	1.42e-08
C4B	6p21.3	5.6	6.39	-0.79	0.37	0.92	2.51e-35	4.56e-32
SEC14L2	22q12.2	6.12	6.91	-0.79	0.7	1.13	7.57e-16	3.21e-14
PRRT3	3p25.3	6.71	7.5	-0.79	0.75	0.85	1.13e-14	3.87e-13
PGR	11q22-q23	5.48	6.27	-0.79	0.53	1.02	1.07e-22	1.82e-20
GPD1L	3p22.3	9.04	9.82	-0.78	0.95	0.77	1.28e-10	1.86e-09
GSTM2	1p13.3	9.68	10.46	-0.78	1.17	1.35	9.2e-08	7.28e-07
RGS5	1q23.1	6.59	7.37	-0.78	0.56	0.89	9.78e-21	1.17e-18
MAN1C1	1p35	6.39	7.17	-0.78	0.63	0.73	7.75e-18	5.23e-16
MEIS3	19q13.32	6.99	7.77	-0.78	0.45	0.67	5.6e-27	2.6e-24
FBXL16	16p13.3	6.32	7.1	-0.78	0.8	0.97	4.14e-13	9.99e-12
DKK3	11p15.2	8.46	9.24	-0.78	0.84	0.93	1.68e-12	3.58e-11
BCAR3	1p22.1	7.3	8.07	-0.77	0.73	0.76	1.36e-14	4.6e-13
COX7A1	19q13.1	7.86	8.63	-0.77	0.82	0.93	1.06e-12	2.35e-11
RHOB	2p24	7.81	8.58	-0.77	0.91	0.85	5.35e-11	8.31e-10
TSPAN3	15q24.3	7.55	8.32	-0.77	0.99	0.91	8e-10	9.65e-09
UGT2B11	4q13.2	6.18	6.95	-0.77	1.49	2.15	2.375e-05	0.000112
PHYHD1	9q34.11	5.45	6.22	-0.77	0.34	0.68	9.34e-37	2.83e-33
ATP7B	13q14.3	6.33	7.1	-0.77	0.81	0.83	6.07e-13	1.42e-11
CPE	4q32.3	7.24	8.01	-0.77	0.85	0.97	5.27e-12	1e-10
IGFBP7	4q12	10.88	11.65	-0.77	0.92	0.78	8.43e-11	1.27e-09
SLC9A3R1	17q25.1	10.15	10.92	-0.77	1.08	1	1.21e-08	1.15e-07
SERPINA1	14q32.1	8.16	8.93	-0.77	1.12	1.57	5.21e-08	4.33e-07
TSC22D3	Xq22.3	7.97	8.73	-0.76	0.76	0.67	1.54e-13	4.04e-12
TMEM26	10q21.2	6.03	6.79	-0.76	0.41	1.04	5.02e-30	4.14e-27
SERPINI1	3q26.1	6.3	7.06	-0.76	0.53	1.07	2.17e-21	2.81e-19
SREBF1	17p11.2	8.33	9.09	-0.76	0.85	0.93	8.77e-12	1.6e-10
TSPAN1	1p34.1	6.42	7.18	-0.76	1.13	1.14	5.15e-08	4.29e-07
TJP3	19p13.3	8.3	9.06	-0.76	1.35	0.87	2.678e-06	1.543e-05
COMP	19p13.1	8.71	9.47	-0.76	1.52	1.45	3.016e-05	0.0001395
EVA1B	1p34.3	7.06	7.81	-0.75	0.52	0.8	1.2e-21	1.68e-19
RAB31	18p11.3	10.22	10.97	-0.75	0.65	0.88	1.86e-16	9.18e-15
PIGT	20q13.12	9	9.75	-0.75	0.65	0.63	2.8e-16	1.32e-14
TCEAL4	Xq22.2	10.58	11.33	-0.75	0.72	0.79	1.95e-14	6.27e-13
RPL15	3p24.2	10.89	11.64	-0.75	0.78	0.59	4.33e-13	1.04e-11
RGS11	16p13.3	6.57	7.32	-0.75	0.94	1.08	4.35e-10	5.55e-09
SYT17	16p12.3	6.59	7.34	-0.75	1.02	1.05	5.17e-09	5.28e-08
COL1A2	7q22.1	11.55	12.3	-0.75	1.14	1.15	1.09e-07	8.43e-07
RARRES3	11q23	10.81	11.56	-0.75	1.51	1.21	2.806e-05	0.0001307
SMA4	5q13.2	7.64	8.38	-0.74	0.87	0.92	7.59e-11	1.15e-09
PGM5	9q13	6.16	6.9	-0.74	0.53	0.83	1.19e-20	1.39e-18
OMD	9q22.31	6.01	6.75	-0.74	0.53	0.9	1.65e-20	1.84e-18
STOM	9q34.1	6.96	7.7	-0.74	0.79	0.92	1.46e-12	3.13e-11
WFS1	4p16.1	8.98	9.72	-0.74	0.95	0.73	5.51e-10	6.93e-09
SPCS1	3p21.1	10.45	11.19	-0.74	0.94	0.65	6.6e-10	8.12e-09
POSTN	13q13.3	8.07	8.81	-0.74	0.97	1.28	1.84e-09	2.08e-08
GNG11	7q21	7.62	8.36	-0.74	0.68	0.8	2.64e-15	1.01e-13
COLEC12	18p11.32	7.11	7.85	-0.74	0.96	0.99	1.94e-09	2.18e-08
GPRC5C	17q25	7.62	8.36	-0.74	1.39	0.95	8.09e-06	4.225e-05
FBXL5	4p15.32	7.74	8.47	-0.73	0.62	0.53	2.84e-17	1.68e-15
CASC1	12p12.1	5.77	6.5	-0.73	0.69	0.69	1.11e-14	3.8e-13
PLEKHF2	8q22.1	6.51	7.24	-0.73	0.71	0.78	3.86e-14	1.15e-12
TMEM101	17q21.31	8.18	8.91	-0.73	0.79	0.96	2.51e-12	5.12e-11
HPX	11p15.5-p15.4	6.02	6.75	-0.73	0.79	1.12	4.07e-12	7.96e-11
SPATA20	17q21.33	7.98	8.71	-0.73	0.82	0.72	8.03e-12	1.48e-10
PVALB	22q13.1	5.84	6.57	-0.73	1.07	1.69	7.25e-08	5.85e-07
COL4A5	Xq22	8	8.73	-0.73	1.13	1.14	1.75e-07	1.312e-06
TSC22D1	13q14	8.1	8.83	-0.73	1.21	0.98	7.68e-07	5.011e-06
BEX1	Xq22.1|Xq22	6.06	6.79	-0.73	1.34	2.12	1.005e-05	5.144e-05
TAT	16q22.1	5.57	6.3	-0.73	0.51	1.65	1.6e-20	1.79e-18
LHFP	13q12	7.38	8.11	-0.73	0.57	0.81	2e-18	1.5e-16
THRSP	11q14.1	6.16	6.89	-0.73	0.99	1.36	6.19e-09	6.22e-08
GPC4	Xq26.1	6.99	7.72	-0.73	1.15	1.03	2.34e-07	1.692e-06
NR2F2	15q26	7.59	8.31	-0.72	0.77	0.84	1.84e-12	3.87e-11
BTF3	5q13.2	11.86	12.58	-0.72	0.86	0.61	1.15e-10	1.68e-09
RUNDC1	17q21.31	7.63	8.35	-0.72	0.45	0.6	2.27e-24	5.72e-22
LOC400043	12q13.13	6.65	7.37	-0.72	0.5	0.68	2.36e-21	3.01e-19
RAMP1	2q36-q37.1	6.28	7	-0.72	0.61	1.04	6.19e-17	3.38e-15
MATN3	2p24-p23	5.95	6.67	-0.72	0.62	0.86	1.32e-16	6.71e-15
ACKR1	1q21-q22	6.75	7.47	-0.72	0.95	1.33	2.21e-09	2.46e-08
VEZF1	17q22	9.31	10.03	-0.72	0.55	0.52	4.33e-19	3.71e-17
NME3	16q13.3	9.73	10.45	-0.72	0.9	0.68	2.79e-10	3.76e-09
ANO1	11q13.3	7.92	8.63	-0.71	0.89	0.96	4.94e-10	6.25e-09
HSPA2	14q24.1	7.02	7.73	-0.71	1.02	1.14	1.98e-08	1.81e-07
GSTO2	10q25.1	8.43	9.14	-0.71	1.38	1.07	1.792e-05	8.706e-05
FGFR3	4p16.3	7.67	8.38	-0.71	1.44	1.51	4.447e-05	0.0001976
ACOT1	14q24.3	6.65	7.36	-0.71	0.66	0.67	7.38e-15	2.62e-13
LRP2	2q31.1	5.85	6.56	-0.71	0.68	1.18	2.58e-14	8.07e-13
NPDC1	9q34.3	6.59	7.3	-0.71	0.69	0.61	3.59e-14	1.08e-12
ENPP5	6p21.1-p11.2	6.91	7.62	-0.71	0.81	1.15	2.8e-11	4.62e-10
CLPSL2	6p21.31	6.8	7.51	-0.71	0.91	1.25	1.37e-09	1.59e-08
RAB26	16p13.3	6.96	7.67	-0.71	1.17	1.01	6.39e-07	4.241e-06
SBSPON	8q21.11	6.85	7.56	-0.71	1.4	1.68	2.599e-05	0.0001216
TFAP2B	6p12	6.48	7.19	-0.71	1.54	1.6	9.797e-05	0.0004018
SKP1	5q31	9.31	10.02	-0.71	0.62	0.56	2.34e-16	1.12e-14
HACD3	15q22.2	8.91	9.62	-0.71	0.64	0.7	8.77e-16	3.68e-14
MYOF	10q24	7.65	8.36	-0.71	0.81	0.67	2.41e-11	4.02e-10
PRR15L	17q21.32	8.13	8.84	-0.71	0.88	0.79	2.25e-10	3.1e-09
PRR36	19p13.2	8.22	8.93	-0.71	1.26	0.93	2.544e-06	1.473e-05
THBS1	15q15	8.79	9.49	-0.7	1.06	0.92	9.09e-08	7.19e-07
C17ORF97	17p13.3	7.21	7.91	-0.7	0.7	0.79	9.7e-14	2.67e-12
COMMD10	5q23.1	7.31	8.01	-0.7	0.71	0.65	1.09e-13	2.95e-12
CARD10	22q13.1	6.84	7.54	-0.7	0.72	0.63	3.2e-13	7.92e-12
CRTAP	3p22.3	7.39	8.09	-0.7	0.9	0.82	1.15e-09	1.35e-08
LRBA	4q31.3	8.67	9.37	-0.7	0.62	0.59	7.9e-16	3.33e-14
CCNG2	4q21.1	6.98	7.68	-0.7	0.65	0.7	3.2e-15	1.21e-13
TMEM205	19p13.2	10.49	11.19	-0.7	0.76	0.67	3.04e-12	6.12e-11
REPS2	Xp22.2	7.15	7.85	-0.7	0.82	1.12	5.4e-11	8.38e-10
KRT18P55	17q11.2	9.41	10.11	-0.7	1.3	1.04	7.989e-06	4.176e-05
RPS29	14q	8.44	9.13	-0.69	0.72	0.75	7.28e-13	1.67e-11
KIF16B	20p11.23	6.35	7.04	-0.69	0.5	0.58	3.79e-20	3.91e-18
DALRD3	3p21.31	6.71	7.4	-0.69	0.55	0.54	2.13e-18	1.59e-16
ECM2	9q22.3	7.06	7.75	-0.69	0.58	0.89	3.91e-17	2.23e-15
BCAS1	20q13.2	5.64	6.33	-0.69	0.72	0.89	8.3e-13	1.87e-11
BPIFB1	20q11.21	6.02	6.71	-0.69	1.15	1.41	9.63e-07	6.18e-06
UGDH	4p15.1	8.31	9	-0.69	0.75	0.93	3.93e-12	7.7e-11
RET	10q11.2	6.19	6.88	-0.69	0.83	1.12	1.51e-10	2.15e-09
F13A1	6p25.3-p24.3	6.62	7.31	-0.69	0.85	1.03	1.94e-10	2.68e-09
GALNT16	14q24.1	6.95	7.64	-0.69	0.96	1.1	1.43e-08	1.35e-07
MFAP4	17p11.2	7.76	8.45	-0.69	0.99	1.26	3.31e-08	2.87e-07
IGFBP2	2q35	6.98	7.67	-0.69	1.02	1.09	5.56e-08	4.6e-07
CNIH1	14q22.2	8.14	8.83	-0.69	1.14	0.82	7.16e-07	4.703e-06
RPS27L	15q22.2	10.7	11.38	-0.68	0.63	0.6	6.01e-15	2.17e-13
CERS6	2q24.3	10.04	10.72	-0.68	0.8	0.74	4.47e-11	7.1e-10
SERP2	13q14.11	5.93	6.61	-0.68	0.53	0.69	8.72e-19	6.97e-17
GATM	15q21.1	6.27	6.95	-0.68	0.69	0.77	2.12e-13	5.49e-12
HDC	15q21.2	5.97	6.65	-0.68	0.69	1.18	2.5e-13	6.36e-12
CHCHD5	2q13	8.13	8.81	-0.68	0.44	0.54	6.76e-24	1.55e-21
TMEM144	4q32.1	7.12	7.8	-0.68	0.53	0.68	6.68e-19	5.48e-17
LRRC6	8q24.22	6.08	6.76	-0.68	0.56	0.76	3.71e-17	2.12e-15
RSPH1	21q22.3	5.91	6.59	-0.68	0.61	0.71	5.74e-16	2.5e-14
HNMT	2q22.1	7.5	8.18	-0.68	0.62	0.73	3.41e-15	1.28e-13
CASC4	15q15.3	6.88	7.56	-0.68	0.68	0.59	1.3e-13	3.45e-12
CHST15	10q26	8.32	9	-0.68	0.74	0.62	2.09e-12	4.33e-11
PRICKLE2	3p14.1	7.25	7.93	-0.68	0.76	0.65	6.45e-12	1.21e-10
TMCO3	13q34	7.91	8.59	-0.68	0.91	0.71	2.95e-09	3.21e-08
C14ORF132	14q32.2	6.75	7.43	-0.68	0.93	0.89	8.36e-09	8.18e-08
PLIN4	19p13.3	6.75	7.43	-0.68	1.14	1.47	1.702e-06	1.028e-05
LONRF2	2q11.2	5.62	6.29	-0.67	0.4	0.69	1.67e-25	5.05e-23
RNF103	2p11.2	8.63	9.3	-0.67	0.58	0.46	1.13e-16	5.85e-15
MTL5	11q13.2-q13.3	6.16	6.83	-0.67	0.58	0.8	1.38e-16	7e-15
TPSG1	16p13.3	5.6	6.27	-0.67	0.6	1.18	1.73e-15	6.84e-14
SEC22C	3p22.1	6.97	7.64	-0.67	0.63	0.54	8.12e-15	2.85e-13
ZNF385B	2q31.2-q31.3	5.79	6.46	-0.67	0.62	1.24	1.24e-14	4.21e-13
SCCPDH	1q44	7.01	7.68	-0.67	0.68	0.77	2.95e-13	7.36e-12
ALDH3A2	17p11.2	8.58	9.25	-0.67	0.74	0.8	6.44e-12	1.21e-10
ECI2	6p24.3	8.23	8.9	-0.67	0.85	0.78	4.22e-10	5.4e-09
CTSK	1q21	9.4	10.07	-0.67	0.93	1.11	1.18e-08	1.12e-07
SLC12A2	5q23.3	7.17	7.84	-0.67	1	0.98	8.42e-08	6.71e-07
BCAS4	20q13.13	8.12	8.79	-0.67	1.03	0.95	1.59e-07	1.197e-06
LFNG	7p22.2	8.72	9.39	-0.67	1.43	0.98	7.103e-05	0.000301
BBS1	11q13	7.3	7.96	-0.66	0.53	0.56	5.48e-18	3.77e-16
CTSF	11q13	7.28	7.94	-0.66	0.68	0.65	4.13e-13	9.99e-12
NPNT	4q24	6.03	6.69	-0.66	0.73	0.83	6.02e-12	1.13e-10
PDGFRL	8p22-p21.3	8.02	8.68	-0.66	0.82	1.06	4.04e-10	5.2e-09
ECM1	1q21	6.51	7.17	-0.66	0.85	1.15	1.37e-09	1.58e-08
SOCS2	12q	7.27	7.93	-0.66	0.9	1.13	7.11e-09	7.06e-08
COL6A3	2q37	10.04	10.7	-0.66	1.05	1.01	4.04e-07	2.79e-06
CRIP2	14q32.3	9.6	10.26	-0.66	1.07	0.82	4.95e-07	3.362e-06
FCER1A	1q23	6.52	7.18	-0.66	1.09	1.17	7.07e-07	4.651e-06
ALDH6A1	14q24.3	7.78	8.44	-0.66	0.59	0.63	7.25e-16	3.1e-14
SIAH2	3q25	6.76	7.41	-0.65	0.47	0.83	9.32e-21	1.12e-18
CBR4	4q32.3	7.17	7.82	-0.65	0.5	0.53	5.51e-19	4.6e-17
TP53TG1	7q21.1	6.47	7.12	-0.65	0.53	0.57	8.05e-18	5.39e-16
BBS4	15q22.3-q23	7.18	7.83	-0.65	0.6	0.51	3.51e-15	1.31e-13
ANOS1	Xp22.32	6.17	6.82	-0.65	0.63	0.7	5.02e-14	1.48e-12
KCNS3	2p24	7.22	7.87	-0.65	0.9	0.9	7.38e-09	7.32e-08
UBL3	13q12-q13	7.86	8.51	-0.65	0.53	0.52	2.83e-17	1.68e-15
NCAM2	21q21.1	5.68	6.32	-0.64	0.41	0.85	5.44e-24	1.28e-21
DCDC5	11p14.1	5.52	6.16	-0.64	0.47	0.98	3.35e-20	3.53e-18
CPEB2	4p15.33	6.55	7.19	-0.64	0.51	0.63	3.79e-18	2.68e-16
SYNC	1p35.1	6.1	6.74	-0.64	0.51	0.59	7.73e-18	5.23e-16
ELP2	18q12.2	8.24	8.88	-0.64	0.53	0.94	4.14e-17	2.36e-15
HSD17B8	6p21.3	6.89	7.53	-0.64	0.62	0.58	1.6e-14	5.23e-13
MS4A7	11q12	7.42	8.06	-0.64	0.78	0.98	2.75e-10	3.7e-09
NDUFS4	5q11.1	9.5	10.14	-0.64	0.83	0.6	8.89e-10	1.06e-08
CAV1	7q31.1	8.16	8.8	-0.64	0.85	0.88	2.44e-09	2.68e-08
GDF15	19p13.11	6.14	6.78	-0.64	0.85	1.08	3.61e-09	3.85e-08
ERBB3	12q13	9.17	9.81	-0.64	1	0.86	2.51e-07	1.809e-06
CHRD	3q27	5.9	6.54	-0.64	0.69	0.86	1.99e-12	4.16e-11
FAP	2q23	7.61	8.25	-0.64	0.81	0.93	9.84e-10	1.17e-08
CHMP5	9p13.3	7.87	8.51	-0.64	1.17	0.82	5.078e-06	2.758e-05
LAMB2	3p21	8.3	8.94	-0.64	0.67	0.73	5.84e-13	1.37e-11
SERINC3	20q13.12	8.94	9.57	-0.63	0.54	0.5	9.7e-17	5.11e-15
FUCA1	1p34	8.79	9.42	-0.63	0.57	0.6	1.08e-15	4.46e-14
PLPP1	5q11	7.58	8.21	-0.63	0.63	0.71	7.95e-14	2.25e-12
SIDT1	3q13.2	6.02	6.65	-0.63	0.76	0.61	1.37e-10	1.97e-09
SLC26A3	7q31	5.45	6.08	-0.63	0.39	1.11	6.89e-25	1.79e-22
TTC8	14q31.3	6.26	6.89	-0.63	0.53	0.5	2.96e-17	1.75e-15
SALL2	14q11.1-q12	6.55	7.18	-0.63	0.54	0.68	9.13e-17	4.86e-15
TMEM145	19q13.2	6.07	6.7	-0.63	0.58	1.09	5.75e-15	2.08e-13
DYNC2LI1	2p25.1-p24.1	6.75	7.38	-0.63	0.67	0.63	1.55e-12	3.3e-11
HSPB8	12q24.23	5.92	6.55	-0.63	0.69	1.03	6.63e-12	1.24e-10
IGSF21	1p36.13	6.21	6.84	-0.63	0.74	1.11	1.23e-10	1.78e-09
HID1	17q25.1	6.92	7.55	-0.63	1.03	0.76	4.8e-07	3.261e-06
CA2	8q22	7.7	8.33	-0.63	1.2	1.61	1.539e-05	7.582e-05
BMP4	14q22-q23	7.01	7.64	-0.63	1.29	1.08	4.974e-05	0.0002185
CCDC24	1p34.1	7.65	8.28	-0.63	0.66	0.73	7.88e-13	1.79e-11
RPL22	1p36.31	10.4	11.03	-0.63	0.93	0.67	4.37e-08	3.7e-07
FCGRT	19q13.3	9.04	9.66	-0.62	0.55	0.7	3.82e-16	1.72e-14
RGS22	8q22.2	5.45	6.07	-0.62	0.3	0.83	5.28e-34	6.85e-31
ABAT	16p13.2	5.64	6.26	-0.62	0.35	0.65	8.48e-28	4.52e-25
SLC16A6	17q24.2	5.62	6.24	-0.62	0.35	0.8	1.52e-27	7.68e-25
MMEL1	1p36	5.99	6.61	-0.62	0.54	0.61	2.41e-16	1.16e-14
LIMA1	12q13	7.62	8.24	-0.62	0.7	0.56	1.39e-11	2.41e-10
AXIN2	17q24.1	6.61	7.23	-0.62	0.74	0.66	6.32e-11	9.72e-10
SPON1	11p15.2	7.27	7.89	-0.62	1.07	1.04	1.794e-06	1.08e-05
MSMB	10q11.2	6.02	6.64	-0.62	1.06	1.5	2.427e-06	1.413e-05
KLF9	9q13	8.41	9.03	-0.62	0.7	0.67	1.08e-11	1.92e-10
CD46	1q32	9.42	10.04	-0.62	0.79	0.6	9.08e-10	1.08e-08
TGFBR3	1p33-p32	8.05	8.67	-0.62	0.96	1.29	2.17e-07	1.582e-06
MFAP5	12p13.31	8.04	8.65	-0.61	1.03	1.07	1.355e-06	8.366e-06
ZNF552	19q13.43	5.83	6.44	-0.61	0.36	0.62	3.05e-26	1.15e-23
WBP1L	10q24.32	6.97	7.58	-0.61	0.53	0.45	3.05e-16	1.41e-14
EPB41L5	2q14.2	6.27	6.88	-0.61	0.64	0.53	8.03e-13	1.81e-11
SPG11	15q14	8.47	9.08	-0.61	0.49	0.42	2.25e-18	1.67e-16
ADCY9	16p13.3	6.49	7.1	-0.61	0.49	0.62	6.41e-18	4.39e-16
FUT8	14q24.3	6.9	7.51	-0.61	0.59	0.7	1.95e-14	6.27e-13
DHRS7	14q23.1	9.39	10	-0.61	0.64	0.59	7.06e-13	1.63e-11
ETNK2	1q32.1	6.41	7.02	-0.61	0.73	0.83	6.22e-11	9.59e-10
ZFAND6	15q25.1	7.42	8.03	-0.61	0.89	0.72	2.76e-08	2.44e-07
FAM84B	8q24.21	8.93	9.54	-0.61	0.91	0.75	6.49e-08	5.29e-07
C15ORF48	15q21.1	8.32	8.93	-0.61	0.98	1.3	5.41e-07	3.643e-06
RTN2	19q13.32	6.14	6.74	-0.6	0.49	0.58	5e-18	3.45e-16
SNAP23	15q14	6.81	7.41	-0.6	0.55	0.6	2.52e-15	9.69e-14
ZBTB16	11q23.1	6.02	6.62	-0.6	0.65	0.99	4.22e-12	8.19e-11
CREB3L4	1q21.3	6.64	7.24	-0.6	0.88	0.72	3.98e-08	3.4e-07
NELL2	12q12	6.89	7.49	-0.6	1.11	1.54	1.044e-05	5.321e-05
SRPK2	7q22-q31.1	6.17	6.77	-0.6	0.36	0.58	1.54e-25	4.83e-23
IGBP1	Xq13.1-q13.3	8.1	8.7	-0.6	0.46	0.5	4.94e-19	4.17e-17
PHOSPHO2	2q31.1	6.32	6.92	-0.6	0.48	0.59	2.44e-18	1.79e-16
IGFBP6	12q13	6.9	7.5	-0.6	0.52	0.82	2.8e-16	1.32e-14
YPEL2	17q22	6.58	7.18	-0.6	0.61	0.58	2.71e-13	6.86e-12
ABCG1	21q22.3	6.62	7.22	-0.6	0.63	0.59	5.44e-13	1.28e-11
TCTN1	12q24.11	8.14	8.74	-0.6	0.66	0.59	3.04e-12	6.12e-11
C1ORF21	1q25	6.48	7.08	-0.6	0.68	0.75	2.17e-11	3.66e-10
VPS25	17q21.31	7.52	8.12	-0.6	0.7	0.65	5.6e-11	8.67e-10
MINOS1	1p36.13	10.14	10.74	-0.6	0.88	0.9	4.24e-08	3.6e-07
ITM2A	Xq13.3-Xq21.2	8.38	8.98	-0.6	0.93	1.2	2.3e-07	1.666e-06
HIST1H2BD	6p21.3	9.26	9.86	-0.6	1.05	1.19	2.467e-06	1.434e-05
C3ORF14	3p14.2	9.1	9.7	-0.6	1.07	1.03	4.043e-06	2.242e-05
CCND1	11q13	11.37	11.96	-0.59	1.2	1.11	3.414e-05	0.0001558
IVD	15q14-q15	6.77	7.36	-0.59	0.46	0.56	8.69e-19	6.97e-17
RAB30	11q14.1	6.02	6.61	-0.59	0.46	0.79	1.52e-18	1.16e-16
SLC22A5	5q23.3	6.77	7.36	-0.59	0.53	0.57	1.97e-15	7.72e-14
DEPTOR	8q24.12	7.02	7.61	-0.59	0.88	0.71	5.63e-08	4.66e-07
PTGER3	1p31.2	5.61	6.2	-0.59	0.41	0.71	1.12e-21	1.58e-19
CST5	20p11.21	5.48	6.07	-0.59	0.39	1.54	1.47e-20	1.66e-18
CCPG1	15q21.1	7.92	8.51	-0.59	0.51	0.48	1.78e-16	8.86e-15
CYB561D2	3p21.3	7.85	8.44	-0.59	0.52	0.52	2.24e-16	1.08e-14
MFSD7	4p16.3	6.24	6.83	-0.59	0.56	0.78	1.46e-14	4.88e-13
MGST2	4q28.3	9.44	10.03	-0.59	0.6	0.51	1.37e-13	3.61e-12
SOWAHA	5q31.1	5.61	6.2	-0.59	0.6	0.95	2.79e-13	7.01e-12
FLNB	3p14.3	9.68	10.27	-0.59	0.69	0.84	8.56e-11	1.29e-09
FRMD6	14q22.1	8.22	8.81	-0.59	0.71	0.79	1.69e-10	2.38e-09
TBX3	12q24.21	6.63	7.22	-0.59	0.72	0.84	2.39e-10	3.27e-09
FAAH	1p35-p34	7.21	7.8	-0.59	0.74	0.75	3.3e-10	4.38e-09
TMED10	14q24.3	7.32	7.91	-0.59	0.75	0.65	5.03e-10	6.35e-09
TMEM119	12q23.3	8.36	8.95	-0.59	0.86	1.01	4.7e-08	3.95e-07
RASL11B	4q12	7.22	7.81	-0.59	0.95	0.9	6.16e-07	4.101e-06
ZNF91	19p12	8.11	8.7	-0.59	1.12	0.91	1.204e-05	6.061e-05
HPN	19q13.12	6.9	7.49	-0.59	1.13	1.01	1.398e-05	6.949e-05
SRP9	1q42.12	9.51	10.1	-0.59	1.35	0.89	0.0001998	0.0007652
RMND1	6q25.1	6.42	7	-0.58	0.45	0.83	7.21e-19	5.89e-17
IFT46	11q23.3	6.82	7.4	-0.58	0.48	0.52	1.01e-17	6.58e-16
LCMT2	15q15.3	6.95	7.53	-0.58	0.51	0.47	4.29e-16	1.9e-14
LEO1	15q21.2	7.34	7.92	-0.58	0.52	0.52	1.14e-15	4.68e-14
SAP18	13q12.11	6.9	7.48	-0.58	0.55	0.55	1.02e-14	3.54e-13
TSPAN31	12q13.3	8.37	8.95	-0.58	0.55	0.53	1.1e-14	3.77e-13
PIEZO2	18p11.22	6.28	6.86	-0.58	0.56	1.06	3.82e-14	1.14e-12
CRIM1	2p21	6.3	6.88	-0.58	0.57	0.71	8.77e-14	2.45e-12
JKAMP	14q23.1	7.67	8.25	-0.58	0.63	0.54	2.48e-12	5.08e-11
GLT8D2	12q	7.18	7.76	-0.58	0.67	0.9	3.24e-11	5.26e-10
NDN	15q11.2	8.05	8.63	-0.58	0.71	0.84	1.65e-10	2.33e-09
TMEM30B	14q23.1	8.05	8.63	-0.58	0.7	0.73	1.78e-10	2.5e-09
DNAJA4	15q25.1	8.58	9.16	-0.58	0.84	0.81	2.76e-08	2.44e-07
CDH11	16q21	8.12	8.7	-0.58	0.84	0.94	3.23e-08	2.81e-07
ATP6V0E1	5q35.1	9.84	10.42	-0.58	0.87	0.64	7.35e-08	5.92e-07
SELENBP1	1q21.3	8.42	9	-0.58	1.15	0.88	2.289e-05	0.0001083
GNG10	9q31.3	7.71	8.29	-0.58	1.12	0.77	1.341e-05	6.697e-05
DRC3	17p11.2	5.77	6.34	-0.57	0.46	0.69	9.76e-18	6.41e-16
NEK11	3q22.1	6.41	6.98	-0.57	0.5	0.56	4.65e-16	2.04e-14
ARRB1	11q13	7.09	7.66	-0.57	0.54	0.83	1.48e-14	4.92e-13
KCTD3	1q41	8.94	9.51	-0.57	0.58	0.73	3.24e-13	8.03e-12
CTSO	4q32.1	7.42	7.99	-0.57	0.59	0.68	4.78e-13	1.14e-11
PBX3	9q33.3	8.17	8.74	-0.57	0.64	0.87	9.85e-12	1.77e-10
METRN	16p13.3	6.31	6.88	-0.57	0.71	0.77	4.03e-10	5.19e-09
CYP4Z2P	1p33	5.77	6.34	-0.57	0.72	1.01	7.56e-10	9.19e-09
NUCB2	11p15.1	8.56	9.13	-0.57	0.8	0.92	2e-08	1.83e-07
COL12A1	6q12-q13	8.15	8.72	-0.57	0.84	1.01	4.68e-08	3.94e-07
ITM2B	13q14.3	10.81	11.38	-0.57	0.86	0.63	6.38e-08	5.21e-07
CRAT	9q34.1	6.55	7.12	-0.57	0.86	0.91	7e-08	5.67e-07
ARSD	Xp22.3	9.08	9.65	-0.57	0.87	0.72	1.35e-07	1.033e-06
MORF4L2	Xq22	9.7	10.27	-0.57	1.02	0.69	3.494e-06	1.97e-05
FHL2	2q12.2	8.44	9.01	-0.57	1.01	1.12	3.623e-06	2.036e-05
NOVA1	14q	5.45	6.02	-0.57	0.3	0.92	8.03e-31	8.1e-28
PDGFD	11q22.3	6.07	6.64	-0.57	0.32	0.61	3.36e-28	1.9e-25
MN1	22q12.1	6.28	6.85	-0.57	0.46	0.68	8.89e-18	5.93e-16
CYP4F22	19p13.12	5.69	6.26	-0.57	0.73	1.18	1.12e-09	1.31e-08
WLS	1p31.3	7.7	8.27	-0.57	1.03	1.05	5.077e-06	2.758e-05
EPB41L4A-AS1	5q22.2	9.21	9.78	-0.57	0.68	0.62	7.67e-11	1.16e-09
TM9SF1	14q11.2	7.74	8.3	-0.56	0.42	0.45	3.83e-20	3.93e-18
GMPR2	14q12	8.61	9.17	-0.56	0.48	0.51	5.46e-17	3.02e-15
ANKRA2	5q12-q13	6.92	7.48	-0.56	0.48	0.53	1.01e-16	5.29e-15
ZMYND10	3p21.3	5.72	6.28	-0.56	0.56	0.65	8.68e-14	2.43e-12
DAZAP2	12q12	10.86	11.42	-0.56	0.58	0.47	4.7e-13	1.12e-11
ACKR3	2q37.3	7.84	8.4	-0.56	0.65	0.87	4.58e-11	7.25e-10
COMMD3	10p12.2	10.54	11.1	-0.56	0.65	0.59	4.69e-11	7.43e-10
PQLC3	2p25.1	8.18	8.74	-0.56	0.68	0.68	1.96e-10	2.71e-09
LPAR1	9q31.3	7.43	7.99	-0.56	0.74	0.69	1.6e-09	1.83e-08
TGFBR2	3p22	8.49	9.05	-0.56	0.82	0.85	2.93e-08	2.57e-07
TMEM99	17q21.2	8.7	9.26	-0.56	0.82	0.78	4.11e-08	3.5e-07
TOB1	17q21	8.76	9.32	-0.56	0.82	0.74	4.37e-08	3.71e-07
SPRED2	2p14	7.31	7.87	-0.56	0.86	0.59	1.13e-07	8.77e-07
BRK1	3p25.3	8.84	9.4	-0.56	0.92	0.63	4.99e-07	3.385e-06
CYP4B1	1p33	6.02	6.58	-0.56	0.95	1.09	1.826e-06	1.096e-05
LTC4S	5q35	5.9	6.46	-0.56	0.38	0.56	1.16e-22	1.93e-20
PIGH	14q24.1	6.48	7.04	-0.56	0.55	0.53	5.59e-14	1.63e-12
PTN	7q33	7.61	8.17	-0.56	0.61	0.69	4.17e-12	8.11e-11
SORBS1	10q23.33	6.62	7.18	-0.56	0.61	0.78	5.44e-12	1.03e-10
HSD17B11	4q22.1	6.86	7.42	-0.56	0.75	0.79	3.87e-09	4.09e-08
SYT13	11p11.2	6.49	7.05	-0.56	1.08	1.71	2.75e-05	0.0001282
PIGP	21q22.2	8.48	9.04	-0.56	0.74	0.63	2.3e-09	2.54e-08
H2AFJ	12p12.3	9.88	10.44	-0.56	0.89	0.9	4.33e-07	2.973e-06
NBEA	13q13	5.85	6.4	-0.55	0.41	0.55	1.22e-19	1.15e-17
TRIM8	10q24.3	9.37	9.92	-0.55	0.49	0.46	1.04e-15	4.3e-14
DUSP4	8p12-p11	5.85	6.4	-0.55	0.5	0.83	2.02e-15	7.84e-14
SGK3	8q12	7.39	7.94	-0.55	0.62	0.94	2.46e-11	4.09e-10
SPRY1	4q28.1	8.36	8.91	-0.55	0.79	0.89	1.9e-08	1.74e-07
PAIP2	5q31.2	9.19	9.74	-0.55	0.81	0.59	5.04e-08	4.2e-07
CSAD	12q13.11-q14.3	8.11	8.66	-0.55	0.83	0.82	1.1e-07	8.51e-07
SPOCK1	5q31.2	7.52	8.07	-0.55	0.99	0.98	4.99e-06	2.715e-05
DHRS2	14q11.2	5.64	6.19	-0.55	1.06	1.36	1.979e-05	9.519e-05
THSD4	15q23	5.79	6.34	-0.55	0.35	0.52	5.61e-24	1.3e-21
MDP1	14q12	7.16	7.71	-0.55	0.42	0.5	1.34e-19	1.24e-17
TOM1L1	17q23.2	6.2	6.75	-0.55	0.45	0.64	1.15e-17	7.38e-16
GLCE	15q23	7.42	7.97	-0.55	0.61	0.72	4.2e-12	8.16e-11
RAB5C	17q21.2	7.34	7.89	-0.55	0.65	0.6	5.35e-11	8.31e-10
ASTN2	9q33.1	6.37	6.92	-0.55	0.66	0.76	9.23e-11	1.38e-09
GLI3	7p13	6.53	7.08	-0.55	0.68	0.73	2.51e-10	3.41e-09
ARMCX1	Xq22.1	7.38	7.93	-0.55	0.95	0.84	1.478e-06	9.059e-06
HAGH	16p13.3	8.98	9.53	-0.55	0.52	0.57	9.01e-15	3.14e-13
TMEM59	1p32.3	11.31	11.86	-0.55	0.55	0.52	1.06e-13	2.89e-12
MOAP1	14q32	7.65	8.2	-0.55	0.59	0.56	2.04e-12	4.24e-11
NSA2	5q13.3	9.4	9.95	-0.55	0.66	0.57	1.07e-10	1.57e-09
SSH3	11q13.2	8.06	8.61	-0.55	0.72	0.67	1.56e-09	1.78e-08
NGRN	15q26.1	7.74	8.29	-0.55	0.75	0.62	4.9e-09	5.04e-08
FASN	17q25	11.49	12.04	-0.55	0.84	1.02	2.16e-07	1.572e-06
CPD	17q11.2	8.36	8.9	-0.54	0.61	0.63	9.61e-12	1.73e-10
CYB5R1	1q32.1	8.7	9.24	-0.54	0.65	0.59	1.16e-10	1.7e-09
PDGFRB	5q33.1	9.59	10.13	-0.54	0.73	0.71	3.87e-09	4.08e-08
CGRRF1	14q22.2	7.2	7.74	-0.54	0.47	0.49	3.5e-16	1.6e-14
AMPH	7p14-p13	6.15	6.69	-0.54	0.49	0.84	1.97e-15	7.72e-14
GNPDA2	4p12	6.91	7.45	-0.54	0.56	0.5	4.52e-13	1.08e-11
C16ORF45	16p13.11	5.93	6.47	-0.54	0.6	0.71	5.62e-12	1.06e-10
LEF1	4q23-q25	7	7.54	-0.54	0.62	0.82	1.94e-11	3.31e-10
SSBP2	5q14.1	7.41	7.95	-0.54	0.64	0.62	7.49e-11	1.14e-09
EPB41L3	18p11.32	7.2	7.74	-0.54	0.76	0.77	1.2e-08	1.14e-07
PDK4	7q21.3	6.5	7.04	-0.54	0.77	0.95	2.11e-08	1.91e-07
WISP2	20q13.12	6.54	7.08	-0.54	0.77	1.06	2.41e-08	2.16e-07
MTUS1	8p22	6.6	7.14	-0.54	0.79	0.6	3.48e-08	3e-07
PTGR1	9q31.3	7.08	7.62	-0.54	0.8	0.72	6.77e-08	5.49e-07
ALDH1A1	9q21.13	7.06	7.6	-0.54	0.85	1	2.78e-07	1.981e-06
KCNMA1	10q22.3	7.18	7.72	-0.54	0.95	0.89	3.826e-06	2.133e-05
WDR61	15q25.1	9.21	9.75	-0.54	0.53	0.49	8.12e-14	2.29e-12
MRFAP1	4p16.1	10.14	10.68	-0.54	0.61	0.45	1.09e-11	1.94e-10
SLC22A18	11p15.5	7.82	8.36	-0.54	0.64	0.75	8.07e-11	1.22e-09
HSD17B4	5q21	9.08	9.62	-0.54	0.67	0.59	3.85e-10	4.97e-09
NPTN	15q22	7.65	8.19	-0.54	0.71	0.73	2.82e-09	3.08e-08
COL3A1	2q31	11.58	12.12	-0.54	1	1.04	6.675e-06	3.549e-05
KRT19	17q21.2	11.99	12.53	-0.54	1.2	1.22	0.0001437	0.0005692
PDHB	3p21.1-p14.2	10.03	10.56	-0.53	0.47	0.43	9.28e-16	3.89e-14
LMBRD1	6q13	8.2	8.73	-0.53	0.79	0.61	5.54e-08	4.59e-07
LIPA	10q23.2-q23.3	9.27	9.8	-0.53	0.83	0.72	1.75e-07	1.31e-06
SLC25A4	4q35	8.61	9.14	-0.53	0.86	0.79	4.76e-07	3.238e-06
ELOVL2	6p24.2	5.5	6.03	-0.53	0.34	0.76	1.82e-23	3.83e-21
CCDC191	3q13.31	6.27	6.8	-0.53	0.41	0.48	5.54e-19	4.61e-17
LAMA2	6q22-q23	6.04	6.57	-0.53	0.49	0.7	6.21e-15	2.24e-13
CSNK1A1	5q32	7.8	8.33	-0.53	0.59	0.44	1.1e-11	1.95e-10
MSRB3	12q14.3	6.84	7.37	-0.53	0.6	0.69	1.15e-11	2.05e-10
TOX3	16q12.1	5.81	6.34	-0.53	0.63	0.72	1.02e-10	1.51e-09
FAM57B	16p11.2	5.93	6.46	-0.53	0.65	0.88	3.3e-10	4.37e-09
STC1	8p21.2	7.54	8.07	-0.53	0.78	1.39	9.35e-08	7.38e-07
GPRC5A	12p13.1	6.3	6.83	-0.53	0.81	0.81	1.34e-07	1.026e-06
GHR	5p13-p12	6.64	7.17	-0.53	0.83	0.9	2.56e-07	1.841e-06
CPLX1	4p16.3	5.98	6.51	-0.53	0.47	0.76	1.39e-15	5.6e-14
AKR7A2	1p36.13	9.55	10.08	-0.53	0.51	0.54	2.04e-14	6.53e-13
SYNGR1	22q13.1	6.48	7.01	-0.53	0.52	0.74	5.88e-14	1.7e-12
SELT	3q25.1	7.67	8.2	-0.53	0.52	0.54	1.04e-13	2.83e-12
SYF2	1p36.11	8.82	9.35	-0.53	0.76	0.58	2.63e-08	2.33e-07
FZD4	11q14.2	8.06	8.59	-0.53	0.8	0.74	1.18e-07	9.15e-07
ERGIC1	5q35.1	8.33	8.86	-0.53	0.81	0.61	1.23e-07	9.5e-07
DUSP5	10q25	8.09	8.62	-0.53	0.94	0.79	2.232e-06	1.312e-05
NFIA	1p31.3-p31.2	7.65	8.18	-0.53	0.97	0.79	5.106e-06	2.77e-05
KLHDC2	14q21.3	8.44	8.96	-0.52	0.56	0.57	3.85e-12	7.58e-11
CREBRF	5q35.1	6.97	7.49	-0.52	0.45	0.47	2.48e-16	1.18e-14
MYO6	6q13	7.56	8.08	-0.52	0.83	0.68	3.19e-07	2.251e-06
MTURN	7p14.3	7.95	8.47	-0.52	0.85	0.85	6.09e-07	4.059e-06
SLC22A23	6p25.2	7.14	7.66	-0.52	0.91	0.7	2.3e-06	1.346e-05
AP3S1	5q22	7.94	8.46	-0.52	0.94	0.81	4.251e-06	2.344e-05
COX6C	8q22.2	12.38	12.9	-0.52	0.38	0.67	2.02e-20	2.22e-18
BTD	3p25	6.62	7.14	-0.52	0.46	0.51	5.87e-16	2.55e-14
PLSCR4	3q24	6.69	7.21	-0.52	0.49	0.6	9.47e-15	3.29e-13
MYL5	4p16.3	7.19	7.71	-0.52	0.52	0.63	1.09e-13	2.96e-12
FBXO15	18q22.3	6.04	6.56	-0.52	0.53	0.64	2.74e-13	6.9e-12
TPM1	15q22.1	9.38	9.9	-0.52	1.02	0.84	1.731e-05	8.43e-05
COL8A1	3q12.3	9.14	9.66	-0.52	1.05	1.12	3.159e-05	0.0001453
HOPX	4q12	7.6	8.12	-0.52	1.08	1.03	6.058e-05	0.0002615
HERPUD1	16q13	8.85	9.37	-0.52	1.1	0.82	6.98e-05	0.0002965
PNPLA7	9q34.3	7.82	8.34	-0.52	1.17	0.91	0.0001613	0.0006327
CASD1	7q21.3	6.22	6.73	-0.51	0.48	0.7	8.86e-15	3.1e-13
MRPL45P2	17q21.32	7.72	8.23	-0.51	0.8	0.66	2.07e-07	1.513e-06
SPINK8	3p21.31	5.85	6.36	-0.51	0.81	1.23	4.56e-07	3.12e-06
C15ORF59	15q24.1	5.7	6.21	-0.51	0.29	0.73	7.68e-27	3.4e-24
KIAA0040	1q25.1	6.34	6.85	-0.51	0.5	0.57	2.82e-14	8.77e-13
G6PC3	17q21.31	7.65	8.16	-0.51	0.51	0.58	2.69e-13	6.82e-12
CRYL1	13q12.11	6.66	7.17	-0.51	0.53	0.48	2.71e-13	6.86e-12
SDF2	17q11.2	8.89	9.4	-0.51	0.56	0.51	3.44e-12	6.84e-11
HEBP1	12p13.1	8.83	9.34	-0.51	0.57	0.73	1.17e-11	2.06e-10
PDCD4	10q24	6.51	7.02	-0.51	0.6	0.72	4.94e-11	7.75e-10
LINC00657	20q11.23	8.28	8.79	-0.51	0.65	0.5	6.97e-10	8.52e-09
ZCCHC24	10q22.3	7.66	8.17	-0.51	0.69	0.7	4.77e-09	4.92e-08
NEDD4L	18q21.31	6.87	7.38	-0.51	0.75	0.82	2.83e-08	2.49e-07
TMEM62	15q15.2	8.02	8.53	-0.51	0.73	0.61	2.87e-08	2.51e-07
CAT	11p13	8.22	8.73	-0.51	0.85	0.66	6.05e-07	4.033e-06
RAB11FIP1	8p11.22	9.9	10.41	-0.51	0.86	1.04	1.05e-06	6.668e-06
STK39	2q24.3	8.23	8.74	-0.51	0.87	0.81	1.545e-06	9.434e-06
SH3BP4	2q37.1-q37.2	8.65	9.16	-0.51	0.89	0.72	1.67e-06	1.012e-05
SLC22A17	14q11.2	7.91	8.42	-0.51	0.98	0.92	1.593e-05	7.818e-05
UGT2B28	4q13.2	5.86	6.37	-0.51	1.06	1.7	8.221e-05	0.000343
FRZB	2q32.1	7.3	7.81	-0.51	1.09	0.9	8.449e-05	0.0003518
HIST2H2AA4	1q21.2	8.9	9.41	-0.51	1.14	1.23	0.0001629	0.0006381
MS4A2	11q12-q13	5.62	6.12	-0.5	0.35	0.64	7.08e-22	1.03e-19
ASCL1	12q23.2	5.59	6.09	-0.5	0.33	1.27	1.62e-21	2.17e-19
DUSP28	2q37.3	7.33	7.83	-0.5	0.35	0.4	1.01e-20	1.2e-18
LDB2	4p16	7.37	7.87	-0.5	0.46	0.64	3.65e-15	1.36e-13
COA3	17q21	10.15	10.65	-0.5	0.46	0.52	4.32e-15	1.59e-13
CBX7	22q13.1	6.93	7.43	-0.5	0.5	0.56	8.74e-14	2.45e-12
PREX1	20q13.13	6.11	6.61	-0.5	0.53	0.7	1.45e-12	3.11e-11
CYSTM1	5q31.3	7.75	8.25	-0.5	0.53	0.51	1.53e-12	3.28e-11
IL20RA	6q23.3	5.93	6.43	-0.5	0.54	0.76	1.68e-12	3.57e-11
CFH	1q32	6.53	7.03	-0.5	0.55	0.82	7.13e-12	1.32e-10
IDNK	9q21.32	7.05	7.55	-0.5	0.56	0.52	1.25e-11	2.19e-10
TRAK1	3p22.1	7.57	8.07	-0.5	0.56	0.61	1.49e-11	2.57e-10
FAXDC2	5q31-q32	6.05	6.55	-0.5	0.56	0.8	1.74e-11	2.99e-10
SC5D	11q23.3	8.22	8.72	-0.5	0.58	0.77	2.46e-11	4.09e-10
CD34	1q32	8.39	8.89	-0.5	0.58	0.72	6.7e-11	1.02e-09
OCIAD1	4p11	9.5	10	-0.5	0.63	0.48	4.17e-10	5.34e-09
EIF4E3	3p14	7.31	7.81	-0.5	0.64	0.56	4.67e-10	5.94e-09
FOXD2	1p34-p32	6.07	6.57	-0.5	0.62	0.78	6.5e-10	8.01e-09
FHL1	Xq26	6.53	7.03	-0.5	0.63	0.84	6.83e-10	8.38e-09
TMED10P1	8q24.3	10.21	10.71	-0.5	0.65	0.64	1.13e-09	1.33e-08
MYLIP	6p22.3	8.24	8.74	-0.5	0.67	0.6	3.35e-09	3.61e-08
ACTR10	14q23.1	8.24	8.74	-0.5	0.67	0.52	4.18e-09	4.38e-08
IQGAP2	5q13.3	6.75	7.25	-0.5	0.69	0.76	1.12e-08	1.07e-07
ICA1	7p22	8.49	8.99	-0.5	0.75	0.66	7.96e-08	6.37e-07
ANKRD30B	18p11.21	5.69	6.19	-0.5	0.8	0.98	3.69e-07	2.566e-06
FMOD	1q32	7.03	7.53	-0.5	0.81	0.87	5.22e-07	3.528e-06
TSPAN7	Xp11.4	6.43	6.93	-0.5	0.83	0.91	9.46e-07	6.076e-06
SORD	15q15.3	10.18	10.68	-0.5	0.83	0.95	1.017e-06	6.484e-06
SHROOM3	4q21.1	8.85	9.35	-0.5	0.89	0.82	3.582e-06	2.016e-05
PLGRKT	9p24.1	9.25	9.75	-0.5	0.9	0.75	4.679e-06	2.561e-05
UBB	17p12-p11.2	11.83	12.33	-0.5	1.08	0.7	8.234e-05	0.0003434
GSTM1	1p13.3	6	6.5	-0.5	1.05	1.5	8.469e-05	0.0003525
NKD2	5p15.3	7.46	7.96	-0.5	1.08	0.93	9.139e-05	0.0003777
RASEF	9q21.32	7.44	7.94	-0.5	1.11	1.16	0.0001555	0.0006127
APPL2	12q24.1	7.87	8.37	-0.5	0.46	0.45	3.39e-15	1.28e-13
JAM3	11q25	7.95	8.45	-0.5	0.66	0.63	1.85e-09	2.09e-08
SLC1A1	9p24	5.64	6.13	-0.49	0.4	0.9	3.11e-17	1.8e-15
AQP11	11q14.1	5.89	6.38	-0.49	0.41	0.74	5.87e-17	3.23e-15
IGIP	5q31	7	7.49	-0.49	0.43	0.45	4.05e-16	1.8e-14
FYCO1	3p21.31	7.57	8.06	-0.49	0.47	0.4	1.54e-14	5.07e-13
HDAC11	3p25.1	6.21	6.7	-0.49	0.47	0.56	2.85e-14	8.84e-13
TMPRSS6	22q12.3	5.49	5.98	-0.49	0.48	0.81	1.45e-13	3.82e-12
DNAAF1	16q24.1	5.75	6.24	-0.49	0.5	0.68	2.52e-13	6.41e-12
LINC00938	12q12	8.2	8.69	-0.49	0.51	0.52	4.01e-13	9.76e-12
LRP10	14q11.2	8.61	9.1	-0.49	0.52	0.46	7.53e-13	1.72e-11
LPAR6	13q14	7.75	8.24	-0.49	0.56	0.57	2.04e-11	3.45e-10
RAMP3	7p13-p12	6.68	7.17	-0.49	0.56	0.98	2.06e-11	3.48e-10
CD93	20p11.21	8.62	9.11	-0.49	0.57	0.67	3.31e-11	5.36e-10
NINJ1	9q22	9.95	10.44	-0.49	0.57	0.54	4.12e-11	6.61e-10
SUMF1	3p26.1	7.75	8.24	-0.49	0.58	0.47	6.41e-11	9.82e-10
LRRC56	11p15.5	6.33	6.82	-0.49	0.58	0.67	9.58e-11	1.43e-09
UQCRQ	5q31.1	11.85	12.34	-0.49	0.6	0.56	2.55e-10	3.46e-09
ANKRD50	4q28.1	7.66	8.15	-0.49	0.61	0.65	2.83e-10	3.81e-09
OCLN	5q13.1	6.66	7.15	-0.49	0.63	0.61	1.22e-09	1.42e-08
PJA2	5q21.3	10.01	10.5	-0.49	0.66	0.5	4.02e-09	4.23e-08
CLEC11A	19q13.3	7.21	7.7	-0.49	0.7	0.71	3.13e-08	2.73e-07
TCTN3	10q24.1	6.84	7.33	-0.49	0.76	0.64	1.43e-07	1.083e-06
C14ORF79	14q32.33	7.17	7.66	-0.49	0.77	0.61	2.16e-07	1.572e-06
TP53INP1	8q22	7.12	7.61	-0.49	0.78	0.74	3.54e-07	2.474e-06
DNAAF3	19q13.4	5.91	6.4	-0.49	0.78	0.69	4.33e-07	2.973e-06
FST	5q11.2	7.73	8.22	-0.49	0.81	1.07	1.26e-06	7.837e-06
BEX4	Xq22.1-q22.3	7.45	7.94	-0.49	0.89	0.77	4.793e-06	2.617e-05
CD151	11p15.5	7.29	7.78	-0.49	0.9	0.86	5.35e-06	2.894e-05
CUEDC1	17q23.2	8.91	9.4	-0.49	0.99	0.82	3.231e-05	0.0001482
PIGV	1p36.11	7.32	7.81	-0.49	0.38	0.45	6.17e-19	5.11e-17
JAM2	21q21.2	6.23	6.72	-0.49	0.39	0.57	2.77e-18	2.01e-16
FLYWCH2	16p13.3	7.23	7.72	-0.49	0.57	0.49	2.55e-11	4.24e-10
ALOX15B	17p13.1	5.78	6.27	-0.49	0.59	1.14	4.03e-10	5.19e-09
MB	22q13.1	7.7	8.19	-0.49	0.94	0.92	1.198e-05	6.038e-05
ARF4	3p14.3	7.71	8.2	-0.49	0.96	0.74	2.624e-05	0.0001227
COL14A1	8q23	6.13	6.61	-0.48	0.35	0.68	4.22e-20	4.28e-18
ZBTB4	17p13.1	9.01	9.49	-0.48	0.37	0.46	8.23e-19	6.64e-17
PCDH19	Xq22.1	5.75	6.23	-0.48	0.37	0.79	1.58e-18	1.2e-16
TNFSF13	17p13.1	7.38	7.86	-0.48	0.4	0.47	1.89e-17	1.16e-15
CST2	20p11.21	5.63	6.11	-0.48	0.41	0.87	3.92e-16	1.75e-14
KANK2	19p13.2	6.31	6.79	-0.48	0.51	0.48	9.62e-13	2.15e-11
TMEM87A	15q15.1	10.73	11.21	-0.48	0.54	0.44	8.79e-12	1.6e-10
APPBP2	17q23.2	7.9	8.38	-0.48	0.57	0.55	1.5e-10	2.14e-09
GPR34	Xp11.4	6.13	6.61	-0.48	0.6	0.77	5.53e-10	6.94e-09
OLFML3	1p13.2	7.51	7.99	-0.48	0.65	0.77	4.67e-09	4.83e-08
COPS4	4q21.22	8.17	8.65	-0.48	0.65	0.51	5.73e-09	5.81e-08
PRLR	5p13.2	6.75	7.23	-0.48	0.67	0.69	1.59e-08	1.47e-07
GNG12	1p31.3	6.47	6.95	-0.48	0.71	0.67	6e-08	4.93e-07
ACACB	12q24.11	7.35	7.83	-0.48	0.8	0.89	1.071e-06	6.79e-06
PLPP3	1p32.2	8.23	8.71	-0.48	0.83	0.81	1.379e-06	8.497e-06
SEMA4B	15q25	8.73	9.21	-0.48	0.93	0.76	1.966e-05	9.46e-05
ATP1B1	1q24	9.24	9.72	-0.48	1.03	1.05	6.945e-05	0.0002952
COL1A1	17q21.33	12.02	12.5	-0.48	1.08	1.17	0.0002276	0.0008607
ACADSB	10q26.13	5.74	6.22	-0.48	0.29	0.54	1.89e-25	5.63e-23
UMAD1	7p21.3	6.2	6.68	-0.48	0.35	0.43	6.73e-20	6.64e-18
ABCA8	17q24	5.9	6.38	-0.48	0.42	0.76	3.93e-16	1.75e-14
SYT1	12cen-q21	5.58	6.06	-0.48	0.44	0.93	3.68e-15	1.36e-13
EFHC1	6p12.3	6.45	6.93	-0.48	0.46	0.48	2.35e-14	7.44e-13
SH3D19	4q31.3	6.94	7.42	-0.48	0.51	0.52	1.06e-12	2.35e-11
RALGPS1	9q33.3	6.83	7.31	-0.48	0.53	0.55	4.21e-12	8.17e-11
KISS1R	19p13.3	5.65	6.13	-0.48	0.57	0.9	1.55e-10	2.19e-09
STRN3	14q13-q21	7.48	7.96	-0.48	0.6	0.45	2.86e-10	3.83e-09
MICALCL	11p15.3	6.04	6.52	-0.48	0.59	0.71	3.66e-10	4.76e-09
SPATA18	4q12	6.19	6.67	-0.48	0.65	0.76	6.57e-09	6.56e-08
GEM	8q13-q21	6.57	7.05	-0.48	0.74	0.86	1.86e-07	1.383e-06
BNIP3L	8p21	7.94	8.42	-0.48	0.8	0.62	6.41e-07	4.249e-06
BMI1	10p11.23	9.06	9.54	-0.48	0.58	0.69	1.41e-10	2.02e-09
TNFSF10	3q26	9.22	9.7	-0.48	1.09	1.01	0.0001893	0.0007294
HTR2B	2q36.3-q37.1	5.72	6.19	-0.47	0.33	0.58	3.31e-21	4.11e-19
PHPT1	9q34.3	9.67	10.14	-0.47	0.53	0.51	1.76e-11	3.02e-10
TICAM2	5q23.1	7.76	8.23	-0.47	0.6	0.6	3.59e-10	4.7e-09
SUOX	12q13.2	8.61	9.08	-0.47	0.67	0.51	1.54e-08	1.43e-07
PALLD	4q32.3	9.24	9.71	-0.47	0.75	0.72	2.73e-07	1.949e-06
C5ORF30	5q21.1	6.89	7.36	-0.47	0.76	0.69	6.34e-07	4.211e-06
PCBD1	10q22	8.34	8.81	-0.47	0.8	0.63	1.355e-06	8.366e-06
TCEA3	1p36.12	9.51	9.98	-0.47	0.94	0.83	4.074e-05	0.0001825
HEXIM2	17q21.31	6.17	6.64	-0.47	0.34	0.49	7.08e-21	8.56e-19
SLC22A4	5q31.1	5.92	6.39	-0.47	0.4	0.6	1.9e-16	9.33e-15
VAMP2	17p13.1	7.19	7.66	-0.47	0.42	0.57	2.9e-16	1.35e-14
MOCS2	5q11	5.99	6.46	-0.47	0.41	0.5	3.23e-16	1.49e-14
NPEPPS	17q21	7.86	8.33	-0.47	0.46	0.57	2.5e-14	7.87e-13
FNIP1	5q23.3	6.96	7.43	-0.47	0.47	0.4	8.07e-14	2.28e-12
AUH	9q22.31	6.65	7.12	-0.47	0.47	0.45	2.38e-13	6.08e-12
FAM120AOS	9q22.31	7.24	7.71	-0.47	0.51	0.47	1.7e-12	3.6e-11
EXOC6	10q23.33	7.17	7.64	-0.47	0.51	0.52	1.95e-12	4.08e-11
CLEC14A	14q21.1	7.03	7.5	-0.47	0.5	0.56	2.3e-12	4.72e-11
SEMA3C	7q21-q31	6.05	6.52	-0.47	0.54	0.77	2.24e-11	3.76e-10
SPR	2p14-p12	7.53	8	-0.47	0.56	0.73	9.89e-11	1.47e-09
CLDN11	3q26.2-q26.3	6.4	6.87	-0.47	0.62	0.87	6.47e-09	6.47e-08
ARMCX3	Xq22.1	7	7.47	-0.47	0.72	0.56	1.06e-07	8.26e-07
2017-03-02	1q41	6.61	7.08	-0.47	0.73	0.57	1.54e-07	1.168e-06
TC2N	14q32.12	6.94	7.41	-0.47	0.72	0.77	1.96e-07	1.441e-06
HIST1H4J	6p22.1	7.4	7.87	-0.47	0.74	0.87	2.75e-07	1.964e-06
CCNO	5q11.2	6.69	7.16	-0.47	1.06	1.13	0.0001899	0.0007316
HINT2	9p13.3	8.89	9.36	-0.47	0.55	0.49	4.85e-11	7.64e-10
COX7C	5q14	12.3	12.77	-0.47	0.66	0.48	1.38e-08	1.29e-07
SH3GLB2	9q34	10.21	10.68	-0.47	0.7	0.64	9.72e-08	7.65e-07
EMC7	15q14	10.02	10.48	-0.46	0.46	0.37	7.95e-14	2.25e-12
CHMP4B	20q11.22	8.87	9.33	-0.46	0.47	0.41	2.43e-13	6.2e-12
CAMLG	5q23	10.45	10.91	-0.46	0.48	0.42	1.53e-12	3.28e-11
PIK3IP1	22q12.2	7.84	8.3	-0.46	0.58	0.52	3.83e-10	4.95e-09
TMEM230	20p13	9.68	10.14	-0.46	0.59	0.41	5.17e-10	6.52e-09
ATP5G2	12q13.13	10.59	11.05	-0.46	0.58	0.57	5.86e-10	7.32e-09
RAB11FIP3	16p13.3	8.79	9.25	-0.46	0.67	0.63	2.75e-08	2.44e-07
RALB	2q14.2	9.04	9.5	-0.46	0.69	0.48	5.34e-08	4.43e-07
RPL36AL	14q21	10.87	11.33	-0.46	0.7	0.54	8.41e-08	6.7e-07
PEX2	8q21.1	8.29	8.75	-0.46	0.75	0.59	4.22e-07	2.907e-06
BECN1	17q21	7.44	7.9	-0.46	0.27	0.4	7.77e-26	2.56e-23
SERPINA6	14q32.1	5.28	5.74	-0.46	0.28	1.21	4.87e-24	1.16e-21
OSCP1	1p34.3	6.18	6.64	-0.46	0.39	0.59	1.01e-16	5.29e-15
RAI2	Xp22	5.93	6.39	-0.46	0.45	0.6	2.24e-14	7.1e-13
POLD4	11q13	6.99	7.45	-0.46	0.47	0.47	1.26e-13	3.37e-12
HDDC3	15q26.1	7.51	7.97	-0.46	0.48	0.46	8.03e-13	1.81e-11
ENPP4	6p21.1	6.36	6.82	-0.46	0.51	0.64	9.2e-12	1.67e-10
KIF1BP	10q22.1	7.89	8.35	-0.46	0.52	0.46	1.04e-11	1.86e-10
TMEM192	4q32.3	7.09	7.55	-0.46	0.55	0.45	4.91e-11	7.71e-10
LZTFL1	3p21.3	7.08	7.54	-0.46	0.57	0.55	1.99e-10	2.75e-09
CELSR2	1p21	6.96	7.42	-0.46	0.61	1.01	3.37e-09	3.63e-08
MST1	3p21	7.24	7.7	-0.46	0.65	0.76	2.23e-08	2.02e-07
GPR162	12p13	6.71	7.17	-0.46	0.69	0.94	1.27e-07	9.76e-07
RORC	1q21	6.28	6.74	-0.46	0.72	0.59	1.31e-07	1.003e-06
PIGF	2p21-p16	7.69	8.15	-0.46	0.72	0.59	1.96e-07	1.441e-06
RPS6KA5	14q31-q32.1	7.37	7.83	-0.46	0.72	0.55	2.32e-07	1.677e-06
KIAA1324L	7q21.12	6.47	6.93	-0.46	0.73	0.64	2.86e-07	2.033e-06
NR4A2	2q22-q23	7.26	7.72	-0.46	0.85	1.06	6.913e-06	3.663e-05
GUSBP3	5q13.2	6.62	7.08	-0.46	0.88	0.88	1.294e-05	6.479e-05
AMFR	16q21	7.91	8.37	-0.46	0.56	0.76	2.99e-10	4e-09
NUDT2	9p13	8.21	8.67	-0.46	0.58	0.5	3.47e-10	4.56e-09
RASA1	5q13.3	8.57	9.03	-0.46	0.59	0.55	8.59e-10	1.03e-08
CTDSPL	3p21.3	8.73	9.19	-0.46	0.69	0.56	7.83e-08	6.27e-07
FAM173A	16p13.3	8.41	8.87	-0.46	0.71	0.56	1.25e-07	9.6e-07
TXNIP	1q21.1	9.56	10.02	-0.46	0.7	0.73	1.28e-07	9.81e-07
DAD1	14q11.2	10.96	11.42	-0.46	0.77	0.57	1.116e-06	7.05e-06
GAS6	13q34	8.89	9.35	-0.46	0.95	0.77	3.683e-05	0.0001666
FBLN1	22q13.31	10.14	10.6	-0.46	0.96	1.09	6.446e-05	0.0002763
EFCAB14	1p33	8.51	8.96	-0.45	0.46	0.42	4.73e-13	1.12e-11
TRIM4	7q22-q31.1	8.45	8.9	-0.45	0.5	0.52	4.3e-12	8.33e-11
NSMCE1	16p12.1	9.11	9.56	-0.45	0.51	0.51	7.91e-12	1.46e-10
GNPTG	16p13.3	8.76	9.21	-0.45	0.54	0.51	9.91e-11	1.47e-09
CIPC	14q24.3	7.77	8.22	-0.45	0.56	0.51	5.26e-10	6.63e-09
PNPO	17q21.32	9.12	9.57	-0.45	0.66	0.6	3.98e-08	3.39e-07
THNSL2	2p11.2	8.43	8.88	-0.45	1.02	0.95	0.0002034	0.0007776
PNPLA4	Xp22.3	5.68	6.13	-0.45	0.25	0.44	1.22e-28	7.66e-26
RBM43	2q23.3	6.85	7.3	-0.45	0.36	0.46	2.29e-18	1.69e-16
ABLIM3	5q32	5.75	6.2	-0.45	0.38	0.58	7.77e-17	4.17e-15
DIXDC1	11q23.1	6.08	6.53	-0.45	0.43	0.46	9.39e-15	3.27e-13
FBXO4	5p12	6.95	7.4	-0.45	0.47	0.45	7.19e-13	1.66e-11
TSHZ1	18q22.3	6.93	7.38	-0.45	0.48	0.46	2.85e-12	5.77e-11
CBLN2	18q22.3	5.88	6.33	-0.45	0.48	1.12	6.2e-12	1.16e-10
PTPN13	4q21.3	6.26	6.71	-0.45	0.5	0.61	1.2e-11	2.12e-10
HBP1	7q22.3	7.55	8	-0.45	0.53	0.4	5.03e-11	7.86e-10
F2RL2	5q13	5.97	6.42	-0.45	0.53	0.66	5.18e-11	8.08e-10
DOCK1	10q26.13-q26.3	7.02	7.47	-0.45	0.58	0.48	6.24e-10	7.73e-09
SFXN5	2p13	6.97	7.42	-0.45	0.58	0.83	1.4e-09	1.62e-08
CACNA2D2	3p21.3	6.09	6.54	-0.45	0.62	0.77	6.41e-09	6.42e-08
UQCR10	22q12.2	6.88	7.33	-0.45	0.61	0.54	7.55e-09	7.46e-08
LURAP1L	9p23	6.13	6.58	-0.45	0.65	0.73	3.47e-08	3e-07
CMYA5	5q14.1	6.77	7.22	-0.45	0.67	0.71	6.62e-08	5.39e-07
JAK1	1p32.3-p31.3	7.3	7.75	-0.45	0.76	0.64	1.022e-06	6.509e-06
MGLL	3q21.3	7.03	7.48	-0.45	0.76	0.79	1.159e-06	7.286e-06
PDE5A	4q27	7.5	7.95	-0.45	0.81	0.92	4.988e-06	2.715e-05
NDUFAF1	15q11.2-q21.3	6.9	7.35	-0.45	0.36	0.41	4.01e-18	2.8e-16
PNRC2	1p36.11	9.14	9.59	-0.45	0.45	0.47	1.14e-13	3.08e-12
IDUA	4p16.3	6.94	7.39	-0.45	0.51	0.58	1.5e-11	2.6e-10
SERPINB1	6p25	8	8.45	-0.45	0.54	0.51	1.09e-10	1.6e-09
TMBIM6	12q13.12	12.05	12.5	-0.45	0.55	0.44	1.69e-10	2.38e-09
EMC4	15q14	9.72	10.17	-0.45	0.69	0.47	8.98e-08	7.12e-07
TPD52	8q21.13	8.25	8.7	-0.45	0.94	0.94	6.121e-05	0.000264
COQ5	12q24.31	8.77	9.21	-0.44	0.44	0.41	6.57e-14	1.88e-12
SUPT4H1	17q22	8.53	8.97	-0.44	0.51	0.52	2.2e-11	3.7e-10
FAM129A	1q25	8.27	8.71	-0.44	0.85	1.07	2.41e-05	0.0001134
KCNE4	2q36.1	5.42	5.86	-0.44	0.2	0.7	2.98e-37	1.08e-33
MFAP1	15q15.3	7.55	7.99	-0.44	0.4	0.4	2.4e-15	9.27e-14
AGGF1	5q13.3	7.22	7.66	-0.44	0.45	0.36	1.59e-13	4.15e-12
CDH5	16q22.1	7.13	7.57	-0.44	0.53	0.59	1.22e-10	1.77e-09
GAPT	5q11.2	6.42	6.86	-0.44	0.61	0.64	5.58e-09	5.67e-08
SAR1B	5q31.1	7.06	7.5	-0.44	0.66	0.58	1.06e-07	8.26e-07
TMEM98	17q11.2	6.25	6.69	-0.44	0.67	0.75	1.26e-07	9.65e-07
CFAP69	7q21.13	6.38	6.82	-0.44	0.7	0.63	2.85e-07	2.028e-06
CD44	11p13	7.72	8.16	-0.44	0.86	0.78	1.833e-05	8.886e-05
ADGRV1	5q13	6.13	6.57	-0.44	0.87	0.91	2.375e-05	0.000112
DISC1	1q42.1	7.39	7.83	-0.44	0.92	0.7	4.441e-05	0.0001974
CIDEA	18p11.21|18	6	6.44	-0.44	0.98	1.13	0.0001862	0.0007198
SLC6A4	17q11.2	5.45	5.89	-0.44	0.13	0.9	1.08e-54	9.75e-51
KCNH1	1q32.2	5.45	5.89	-0.44	0.31	0.67	3.28e-21	4.11e-19
C2ORF15	2q11.2	6.12	6.56	-0.44	0.37	0.45	1.05e-16	5.47e-15
WDR19	4p14	7.65	8.09	-0.44	0.48	0.52	3.74e-12	7.38e-11
DTWD1	15q21.2	6.94	7.38	-0.44	0.51	0.46	3.11e-11	5.08e-10
SSBP4	19p13.1	7.53	7.97	-0.44	0.54	0.47	3.82e-10	4.94e-09
PLIN1	15q26	5.66	6.1	-0.44	0.56	0.86	1.31e-09	1.52e-08
ACOT2	14q24.3	6.49	6.93	-0.44	0.58	0.57	2.68e-09	2.94e-08
FRS2	12q15	7.4	7.84	-0.44	0.59	0.76	5e-09	5.13e-08
SERF1B	5q13.2	8.71	9.15	-0.44	0.63	0.62	1.8e-08	1.66e-07
IL13RA1	Xq24	9.57	10.01	-0.44	0.63	0.5	2.54e-08	2.27e-07
DYNLT3	Xp21	8.06	8.5	-0.44	0.64	0.58	5.19e-08	4.32e-07
IQCK	16p12.3	8.72	9.16	-0.44	0.65	0.63	6.74e-08	5.47e-07
FBXO3	11p13	6.87	7.31	-0.44	0.67	0.5	9.04e-08	7.17e-07
KIAA0196	8q24.13	8.64	9.08	-0.44	0.69	0.6	2.35e-07	1.702e-06
C11ORF1	11q23.1	8.41	8.85	-0.44	0.7	0.67	3.71e-07	2.578e-06
PIK3R1	5q13.1	8.06	8.5	-0.44	0.7	0.67	3.75e-07	2.601e-06
LMCD1	3p26-p24	8.64	9.08	-0.44	0.71	0.76	5.36e-07	3.611e-06
FAM102A	9q34.11	8.3	8.74	-0.44	0.74	0.62	9.93e-07	6.355e-06
EIF5	14q32.32	8.5	8.94	-0.44	0.76	0.52	1.637e-06	9.924e-06
LASP1	17q11-q21.3	11.49	11.93	-0.44	0.8	0.65	5.179e-06	2.808e-05
ARHGAP32	11q24.3	8.05	8.49	-0.44	0.82	0.74	5.504e-06	2.972e-05
DPT	1q12-q23	6.99	7.43	-0.44	0.81	1.02	8.687e-06	4.505e-05
WDR54	2p13.1	8.56	9	-0.44	0.85	0.66	1.723e-05	8.401e-05
NAA20	20p11.23	9.06	9.5	-0.44	0.93	0.59	6.992e-05	0.0002969
PFKFB3	10p15.1	9.06	9.5	-0.44	0.95	0.98	0.0001045	0.000426
DHX29	5q11.2	8.12	8.55	-0.43	0.47	0.44	4.01e-12	7.85e-11
SNX2	5q23	8.2	8.63	-0.43	0.54	0.48	2.32e-10	3.18e-09
TRAK2	2q33	8.37	8.8	-0.43	0.53	0.52	2.64e-10	3.57e-09
CITED1	Xq13.1	5.51	5.94	-0.43	0.34	0.9	3.07e-17	1.79e-15
PURA	5q31	6.97	7.4	-0.43	0.46	0.42	1.08e-12	2.37e-11
CRBN	3p26.2	7.88	8.31	-0.43	0.53	0.39	1.53e-10	2.18e-09
EPHX2	8p21	6.64	7.07	-0.43	0.65	0.73	1.22e-07	9.39e-07
LRRC32	11q13.5-q14	7.8	8.23	-0.43	0.71	0.73	6.96e-07	4.582e-06
PTHLH	12p12.1-p11.2	6.02	6.45	-0.43	0.74	1.14	2.849e-06	1.633e-05
TEX264	3p21.31	7.65	8.08	-0.43	0.37	0.43	1.41e-16	7.11e-15
C15ORF57	15q15.1	8.18	8.61	-0.43	0.38	0.37	3.15e-16	1.45e-14
ZNF423	16q12	5.9	6.33	-0.43	0.37	0.52	6.12e-16	2.64e-14
MAP2K4	17p12	7.28	7.71	-0.43	0.4	0.61	4.79e-15	1.75e-13
PIGB	15q21.3	7.07	7.5	-0.43	0.41	0.38	1.6e-14	5.25e-13
C11ORF52	11q23.1	5.96	6.39	-0.43	0.44	0.49	7.69e-13	1.75e-11
MRPL54	19p13.3	8.81	9.24	-0.43	0.45	0.43	9.09e-13	2.04e-11
SFXN2	10q24.32	6.29	6.72	-0.43	0.45	0.62	1.67e-12	3.55e-11
MCEE	2p13.3	8.35	8.78	-0.43	0.5	0.47	3.29e-11	5.33e-10
MYT1	20q13.33	5.48	5.91	-0.43	0.5	0.89	3.85e-11	6.2e-10
ACVR1B	12q13	8.46	8.89	-0.43	0.54	0.52	1.89e-10	2.63e-09
PAPD4	5q14.1	7.83	8.26	-0.43	0.54	0.43	2.74e-10	3.69e-09
WBP1	2p12	9.32	9.75	-0.43	0.53	0.46	3.03e-10	4.05e-09
GREB1L	18q11.2	5.78	6.21	-0.43	0.52	0.79	3.64e-10	4.75e-09
GAS7	17p13.1	6.63	7.06	-0.43	0.54	0.6	4.83e-10	6.12e-09
ANAPC13	3q22.2	9.77	10.2	-0.43	0.56	0.46	1.19e-09	1.39e-08
FILIP1L	3q12.1	7.34	7.77	-0.43	0.59	0.7	6.79e-09	6.77e-08
NUDT16L1	16p13.3	7.65	8.08	-0.43	0.6	0.51	1.34e-08	1.26e-07
BAG3	10q25.2-q26.2	8.41	8.84	-0.43	0.61	0.63	2.25e-08	2.03e-07
COL17A1	10q24.3	6.19	6.62	-0.43	0.61	1.09	2.36e-08	2.12e-07
CTNNA1	5q31.2	9.96	10.39	-0.43	0.62	0.49	2.77e-08	2.44e-07
CHMP2A	19q	7.32	7.75	-0.43	0.63	0.5	3.86e-08	3.3e-07
ASB13	10p15.1	7.84	8.27	-0.43	0.65	0.75	9.06e-08	7.18e-07
RABL3	3q13.33	6.59	7.02	-0.43	0.69	0.62	3.6e-07	2.51e-06
PPIC	5q23.2	8.63	9.06	-0.43	0.73	0.79	2e-06	1.191e-05
ITFG1	16q12.1	8.15	8.58	-0.43	0.79	0.66	4.578e-06	2.51e-05
KLF2	19p13.11	9.84	10.27	-0.43	0.84	0.73	1.669e-05	8.155e-05
G3BP2	4q21.1	7.2	7.63	-0.43	0.91	0.65	4.805e-05	0.000212
ID3	1p36.13-p36.12	8.4	8.83	-0.43	0.91	0.84	5.991e-05	0.0002588
SEC23B	20p11.23	8.89	9.32	-0.43	0.92	0.66	7.125e-05	0.0003019
SURF1	9q34.2	7.86	8.29	-0.43	0.44	0.4	3.81e-13	9.31e-12
ARFIP1	4q31.3	7.69	8.12	-0.43	0.47	0.44	2.06e-12	4.28e-11
EXD2	14q24.1	7.89	8.31	-0.42	0.42	0.42	2.23e-13	5.74e-12
ZNF689	16p11.2	7.52	7.94	-0.42	0.52	0.74	4.51e-10	5.74e-09
CARD19	9q22.31	7.71	8.13	-0.42	0.55	0.55	1.43e-09	1.65e-08
SKAP1	17q21.32	7.52	7.94	-0.42	0.92	0.98	9.831e-05	0.0004027
CCDC74B	2q21.1	5.51	5.93	-0.42	0.26	0.6	1.59e-25	4.88e-23
HIGD1B	17q21.31	5.76	6.18	-0.42	0.26	0.38	1.38e-24	3.52e-22
HMGCL	1p36.1-p35	6.97	7.39	-0.42	0.32	0.41	3.39e-19	2.98e-17
TKFC	11q12.2	6.65	7.07	-0.42	0.35	0.44	2.97e-17	1.75e-15
SYT9	11p15.4	5.57	5.99	-0.42	0.4	0.67	1.42e-14	4.77e-13
CPEB4	5q21	5.93	6.35	-0.42	0.4	0.47	2.13e-14	6.81e-13
TMEM204	16p13.3	6.79	7.21	-0.42	0.41	0.5	3e-14	9.25e-13
KIAA0319L	1p34.2	7.11	7.53	-0.42	0.42	0.53	6.18e-14	1.78e-12
TTC6	14q21.1	5.46	5.88	-0.42	0.42	0.53	1.53e-13	4.04e-12
CRADD	12q21.33-q23.1	6.86	7.28	-0.42	0.43	0.5	4.41e-13	1.06e-11
RBM24	6p22.3	5.59	6.01	-0.42	0.44	0.84	2.06e-12	4.28e-11
MRFAP1L1	4p16.1	9.68	10.1	-0.42	0.47	0.42	4.02e-12	7.87e-11
SNX25	4q35.1	6.32	6.74	-0.42	0.46	0.43	5.38e-12	1.02e-10
MLH1	3p21.3	7.6	8.02	-0.42	0.52	0.37	1.6e-10	2.26e-09
ARL1	12q23.2	8.66	9.08	-0.42	0.51	0.44	1.83e-10	2.55e-09
GPX4	19p13.3	10.78	11.2	-0.42	0.52	0.45	4.21e-10	5.39e-09
GPC3	Xq26.1	5.95	6.37	-0.42	0.52	0.86	6.71e-10	8.24e-09
NECAB3	20q11.22	6.33	6.75	-0.42	0.55	0.6	1.54e-09	1.76e-08
SARAF	8p12	11.03	11.45	-0.42	0.56	0.53	1.55e-09	1.77e-08
GLUD1	10q23.3	9.57	9.99	-0.42	0.55	0.51	1.74e-09	1.98e-08
YPEL3	16p11.2	8.15	8.57	-0.42	0.56	0.56	4.49e-09	4.66e-08
SRP14	15q22	9.93	10.35	-0.42	0.59	0.56	1.67e-08	1.55e-07
IMPDH2	3p21.2	10.21	10.63	-0.42	0.59	0.59	2.02e-08	1.84e-07
RHOT1	17q11.2	6.99	7.41	-0.42	0.6	0.46	2.07e-08	1.88e-07
COX17	3q13.33	10.69	11.11	-0.42	0.62	0.55	3.26e-08	2.83e-07
FXYD3	19q13.12	6.16	6.58	-0.42	0.63	0.62	1.25e-07	9.58e-07
PDGFC	4q32	6.64	7.06	-0.42	0.65	0.63	1.89e-07	1.402e-06
ECHDC2	1p32.3	10.02	10.44	-0.42	0.68	0.73	6.23e-07	4.145e-06
SLC1A4	2p15-p13	6.71	7.13	-0.42	0.69	0.71	8.32e-07	5.391e-06
IGDCC3	15q22.3-q23	5.48	5.9	-0.42	0.69	0.87	9.74e-07	6.246e-06
EPAS1	2p21-p16	8.65	9.07	-0.42	0.69	0.72	1.037e-06	6.599e-06
CCNG1	5q32-q34	7.84	8.26	-0.42	0.71	0.63	1.123e-06	7.092e-06
CLDN5	22q11.21	6.76	7.18	-0.42	0.7	0.81	1.145e-06	7.216e-06
KRT10	17q21	8.67	9.09	-0.42	0.74	0.56	2.227e-06	1.31e-05
COL8A2	1p34.2	7.15	7.57	-0.42	0.77	0.86	6.181e-06	3.304e-05
PIGQ	16p13.3	8.32	8.74	-0.42	0.78	0.65	7.189e-06	3.799e-05
C12ORF57	12p13.31	10.71	11.13	-0.42	0.81	0.56	1.386e-05	6.9e-05
ANKS1B	12q23.1	6.42	6.84	-0.42	0.81	0.75	2.054e-05	9.821e-05
RHOBTB3	5q15	8.09	8.51	-0.42	0.85	0.97	3.091e-05	0.0001426
COL5A2	2q14-q32	10.55	10.97	-0.42	0.91	1.04	9.819e-05	0.0004023
NAA38	17p13.1	7.95	8.37	-0.42	0.4	0.53	3.83e-14	1.14e-12
P2RX4	12q24.32	7.89	8.3	-0.41	0.5	0.5	1.37e-10	1.97e-09
CCDC126	7p15.3	5.71	6.12	-0.41	0.3	0.49	6.54e-20	6.52e-18
ALG1	16p13.3	6.17	6.58	-0.41	0.42	0.42	1.1e-12	2.4e-11
FBXO8	4q34.1	7.21	7.62	-0.41	0.44	0.43	1.49e-12	3.19e-11
LDLRAD4	18p11.21	5.91	6.32	-0.41	0.46	0.5	8.03e-12	1.48e-10
TEK	9p21	6.52	6.93	-0.41	0.47	0.52	9.11e-12	1.66e-10
PPP2CA	5q31.1	8.62	9.03	-0.41	0.5	0.42	1.12e-10	1.64e-09
XPC	3p25.1	8.51	8.92	-0.41	0.5	0.41	1.19e-10	1.74e-09
AFF1	4q21	6.53	6.94	-0.41	0.49	0.38	1.49e-10	2.12e-09
ABHD14A	3p21.1	7.41	7.82	-0.41	0.5	0.52	1.77e-10	2.49e-09
ZNF671	19q13.43	6.37	6.78	-0.41	0.52	0.57	5.71e-10	7.13e-09
YPEL5	2p23.1	8.99	9.4	-0.41	0.53	0.42	1.47e-09	1.68e-08
AES	19p13.3	8.84	9.25	-0.41	0.56	0.45	3.76e-09	3.98e-08
CHST1	11p11.2	6.16	6.57	-0.41	0.58	0.98	2.91e-08	2.55e-07
SLC35A3	1p21	7.83	8.24	-0.41	0.61	0.57	3.66e-08	3.14e-07
NUDT9	4q22.1	8.49	8.9	-0.41	0.6	0.46	4.66e-08	3.93e-07
SSFA2	2q31.3	6.38	6.79	-0.41	0.6	0.95	7.05e-08	5.7e-07
TM2D1	1p31.3	8.76	9.17	-0.41	0.63	0.61	8.07e-08	6.44e-07
LRRC4C	11p12	5.93	6.34	-0.41	0.61	0.73	9.86e-08	7.75e-07
HIST2H4B	1q21	6.47	6.88	-0.41	0.65	0.85	5.47e-07	3.682e-06
ATP5S	14q21.3	7.12	7.53	-0.41	0.68	0.48	5.86e-07	3.917e-06
CYSRT1	9q34.3	6.06	6.47	-0.41	0.7	0.76	1.24e-06	7.734e-06
ARL4A	7p21.3	6.52	6.93	-0.41	0.71	0.88	2.186e-06	1.29e-05
ANGPTL2	9q34	7.9	8.31	-0.41	0.71	0.88	2.887e-06	1.653e-05
C1QTNF5	11q23.3	8.22	8.63	-0.41	0.72	0.78	4.637e-06	2.54e-05
H1F0	22q13.1	10.73	11.14	-0.41	0.75	0.68	5.668e-06	3.052e-05
H3F3B	17q25.1	8.56	8.97	-0.41	0.76	0.69	7.942e-06	4.154e-05
CERS4	19p13.2	6.6	7.01	-0.41	0.78	0.68	1.48e-05	7.313e-05
ZNHIT3	17q12	7.03	7.44	-0.41	0.78	0.66	1.528e-05	7.534e-05
ITGA11	15q23	6.92	7.33	-0.41	0.82	0.95	3.685e-05	0.0001667
STEAP4	7q21.12	5.44	5.85	-0.41	0.34	0.72	4.87e-17	2.74e-15
CLEC3B	3p22-p21.3	5.98	6.39	-0.41	0.35	0.6	2.31e-16	1.11e-14
TBCK	4q24	7.36	7.77	-0.41	0.44	0.4	2.46e-12	5.04e-11
GPR68	14q31	6.61	7.02	-0.41	0.56	0.61	8.26e-09	8.09e-08
CCDC106	19q13.42	7.86	8.27	-0.41	0.63	0.64	1.86e-07	1.381e-06
ARMCX6	Xq21.33-q22.3	7.44	7.85	-0.41	0.87	0.7	6.427e-05	0.0002757
KBTBD4	11p11.2	6.92	7.32	-0.4	0.35	0.37	1.38e-15	5.57e-14
FEZ1	11q24.2	6.55	6.95	-0.4	0.4	0.6	4.56e-14	1.35e-12
IGFALS	16p13.3	5.59	5.99	-0.4	0.4	0.66	1.15e-13	3.08e-12
ANKMY2	7p21	7.25	7.65	-0.4	0.45	0.45	5.14e-12	9.78e-11
PAAF1	11q13.4	7.67	8.07	-0.4	0.45	0.49	8.11e-12	1.49e-10
COX20	1q44	7.31	7.71	-0.4	0.47	0.58	9.35e-11	1.4e-09
RBKS	2p23.3	6.63	7.03	-0.4	0.48	0.52	1.22e-10	1.77e-09
RMDN3	15q15.1	8.37	8.77	-0.4	0.5	0.41	3.38e-10	4.46e-09
MKL2	16p13.12	6.43	6.83	-0.4	0.5	0.62	8.17e-10	9.84e-09
H2AFY	5q31.1	7.77	8.17	-0.4	0.52	0.51	8.63e-10	1.03e-08
PTRH1	9q34.11	6.97	7.37	-0.4	0.52	0.52	2.54e-09	2.79e-08
IP6K2	3p21.31	6.43	6.83	-0.4	0.54	0.45	4.97e-09	5.1e-08
TSG101	11p15	9.49	9.89	-0.4	0.6	0.48	7.24e-08	5.85e-07
SLIT3	5q35	6.38	6.78	-0.4	0.59	0.65	7.73e-08	6.2e-07
SHTN1	10q25.3	8.65	9.05	-0.4	0.62	0.51	1.75e-07	1.311e-06
APBB3	5q31	8.49	8.89	-0.4	0.63	0.62	2.92e-07	2.068e-06
GPR137B	1q42-q43	7.26	7.66	-0.4	0.64	0.69	5.77e-07	3.864e-06
MRPL22	5q33.2	8.2	8.6	-0.4	0.66	0.47	7.18e-07	4.711e-06
CCDC189	16p11.2	7.43	7.83	-0.4	0.68	0.72	9.46e-07	6.076e-06
SUB1	5p13.3	8	8.4	-0.4	0.67	0.9	1.606e-06	9.757e-06
AAMDC	11q14.1	7.93	8.33	-0.4	0.69	0.79	2.216e-06	1.305e-05
EIF4B	12q13.13	10.41	10.81	-0.4	0.69	0.5	2.266e-06	1.329e-05
GABARAPL2	16q22.1	9.35	9.75	-0.4	0.73	0.59	4.817e-06	2.629e-05
KLF4	9q31	6.79	7.19	-0.4	0.78	0.9	1.905e-05	9.198e-05
PRRG2	19q13.33	7.9	8.3	-0.4	0.77	0.71	2.024e-05	9.708e-05
SDC4	20q12	8.69	9.09	-0.4	0.78	0.74	2.344e-05	0.0001107
CPXM2	10q26.13	7.39	7.79	-0.4	0.82	0.88	4.273e-05	0.0001906
FAH	15q25.1	7.55	7.95	-0.4	0.85	0.74	7.095e-05	0.0003008
ZSWIM5	1p34.1	5.7	6.1	-0.4	0.3	0.5	1.63e-19	1.5e-17
AZI2	3p24.1	6.9	7.3	-0.4	0.38	0.35	1.53e-14	5.07e-13
POLR2L	11p15	7.11	7.51	-0.4	0.47	0.54	5.22e-11	8.12e-10
FBXL3	13q22	6.24	6.64	-0.4	0.5	0.49	2.96e-10	3.97e-09
ITGB3BP	1p31.3	6.66	7.06	-0.4	0.5	0.55	3.96e-10	5.11e-09
PLPP5	8p11.23	7.2	7.6	-0.4	0.58	0.74	6.48e-08	5.28e-07
EDNRA	4q31.22	7.19	7.59	-0.4	0.66	0.67	6.21e-07	4.13e-06
ISOC1	5q22.1-q33.3	7.61	8.01	-0.4	0.72	0.91	4.44e-06	2.445e-05
BLVRA	7p13	8.72	9.12	-0.4	0.58	0.72	3.28e-08	2.85e-07
MYRIP	3p22.1	5.43	5.82	-0.39	0.32	0.44	2.02e-17	1.23e-15
SPAG6	10p12.2	5.47	5.86	-0.39	0.33	0.95	6.16e-16	2.66e-14
EMCN	4q24	5.8	6.19	-0.39	0.35	0.53	1.16e-15	4.75e-14
ZMYND12	1p34.2	5.84	6.23	-0.39	0.37	0.45	5.3e-15	1.93e-13
TMEM116	12q24.13	7.05	7.44	-0.39	0.42	0.49	6.71e-12	1.25e-10
SERF2	15q15.3	11.95	12.34	-0.39	0.44	0.42	1.51e-11	2.61e-10
TCTA	3p21	7.43	7.82	-0.39	0.44	0.55	2.2e-11	3.7e-10
GLA	Xq22	8.92	9.31	-0.39	0.43	0.93	2.56e-11	4.25e-10
ISCU	12q24.1	9.78	10.17	-0.39	0.48	0.45	1.9e-10	2.63e-09
ATP6V1G1	9q32	10.52	10.91	-0.39	0.51	0.48	1.41e-09	1.62e-08
MID2	Xq22.3	7.09	7.48	-0.39	0.52	0.51	3.04e-09	3.3e-08
EBF1	5q34	6.72	7.11	-0.39	0.53	0.65	5.85e-09	5.91e-08
COPZ1	12q13.2-q13.3	8.75	9.14	-0.39	0.56	0.47	2.6e-08	2.31e-07
NTM	11q25	7.3	7.69	-0.39	0.7	0.73	3.919e-06	2.181e-05
CANT1	17q25.3	8.79	9.18	-0.39	0.73	0.66	9.79e-06	5.022e-05
PLEKHB2	2q21.1	7.3	7.69	-0.39	0.74	0.66	1.244e-05	6.248e-05
SLC39A11	17q24.3-q25.1	8.54	8.93	-0.39	0.75	0.76	2.112e-05	0.0001007
SULF2	20q13.12	7.66	8.05	-0.39	0.8	0.85	4.822e-05	0.0002127
LARGE	22q12.3	8.09	8.48	-0.39	0.81	0.72	5.194e-05	0.0002277
SULF1	8q13.2	9.12	9.51	-0.39	0.91	1.04	0.0002413	0.0009058
VCAN	5q14.3	8.95	9.34	-0.39	0.88	1	0.0002424	0.0009092
CST9L	20p11.21	5.29	5.68	-0.39	0.18	0.8	6.2e-35	1.02e-31
AK5	1p31	5.61	6	-0.39	0.43	0.77	5.09e-12	9.71e-11
ZNF446	19q13.43	6.98	7.37	-0.39	0.43	0.45	1.12e-11	1.99e-10
EPB41L4A-AS2	5q22.2	6.16	6.55	-0.39	0.45	0.43	5.71e-11	8.83e-10
SESN1	6q21	7.48	7.87	-0.39	0.51	0.52	1.2e-09	1.39e-08
PEX7	6q23.3	6.94	7.33	-0.39	0.51	0.52	2.26e-09	2.51e-08
NT5DC1	6q22.1	7.12	7.51	-0.39	0.51	0.55	3.43e-09	3.68e-08
CGA	6q14.3	5.54	5.93	-0.39	0.54	1.17	3.14e-08	2.74e-07
TSHZ3	19q12	7	7.39	-0.39	0.58	0.6	7.33e-08	5.91e-07
KITLG	12q22	6.13	6.52	-0.39	0.62	0.73	2.82e-07	2.005e-06
MAMDC2	9q21.12	6.04	6.43	-0.39	0.65	0.72	1.075e-06	6.816e-06
RAB11A	15q22.31	10.05	10.44	-0.39	0.59	0.48	8.62e-08	6.86e-07
SRP54	14q13.2	9.13	9.52	-0.39	0.61	0.47	2.07e-07	1.513e-06
SIL1	5q31	9.31	9.7	-0.39	0.78	0.56	3.215e-05	0.0001476
BCL2L2	14q11.2-q12	8.02	8.4	-0.38	0.46	0.44	2.42e-10	3.3e-09
PER2	2q37.3	8.17	8.55	-0.38	0.48	0.48	3.44e-10	4.53e-09
STAU2	8q21.11	7.02	7.4	-0.38	0.52	0.52	5.71e-09	5.8e-08
ALG11	13q14.2	7.6	7.98	-0.38	0.54	0.44	1.18e-08	1.12e-07
JMJD8	16p13.3	10.94	11.32	-0.38	0.55	0.5	3.61e-08	3.11e-07
RNFT1	17q23.1	6.6	6.98	-0.38	0.66	0.61	2.815e-06	1.617e-05
PROSC	8p11.2	8.52	8.9	-0.38	0.71	0.7	1.026e-05	5.241e-05
EIF1B	3p22.1	8.03	8.41	-0.38	0.78	0.6	4.396e-05	0.0001955
PSMD6	3p14.1	8.12	8.5	-0.38	0.81	0.53	6.871e-05	0.0002923
ARPC3	12q24.11	9.33	9.71	-0.38	0.83	0.65	0.0001135	0.0004589
MRPL45	17q21.2	7.02	7.4	-0.38	0.89	0.74	0.0002348	0.0008838
CCDC103	17q21.31	5.61	5.99	-0.38	0.22	0.37	3.21e-26	1.19e-23
BTRC	10q24.32	6.22	6.6	-0.38	0.32	0.52	2.01e-16	9.79e-15
SCP2	1p32	6.03	6.41	-0.38	0.37	0.57	6.39e-14	1.84e-12
NPAS1	19q13.2-q13.3	5.66	6.04	-0.38	0.37	0.48	1.03e-13	2.81e-12
ZNF703	8p11.23	5.65	6.03	-0.38	0.39	0.62	1.81e-12	3.81e-11
CACNG1	17q24	5.48	5.86	-0.38	0.47	0.66	2.84e-10	3.81e-09
TUBG2	17q21	7.34	7.72	-0.38	0.46	0.57	4.17e-10	5.35e-09
C5	9q33-q34	6.72	7.1	-0.38	0.48	0.53	8.34e-10	1e-08
ENPP1	6q22-q23	6.24	6.62	-0.38	0.5	0.57	1.37e-09	1.58e-08
TESK2	1p32	6.54	6.92	-0.38	0.51	0.59	4.43e-09	4.61e-08
SYNDIG1	20p11.21	6.15	6.53	-0.38	0.51	0.71	4.63e-09	4.8e-08
RAMP2	17q12-q21.1	6.67	7.05	-0.38	0.51	0.53	4.7e-09	4.86e-08
AFMID	17q25.3	6.91	7.29	-0.38	0.54	0.67	1.18e-08	1.13e-07
TTC12	11q23.2	6.57	6.95	-0.38	0.55	0.59	4.81e-08	4.03e-07
MSI2	17q22	6.54	6.92	-0.38	0.57	0.58	9.21e-08	7.28e-07
SLIT2	4p15.2	6.94	7.32	-0.38	0.59	0.69	1.74e-07	1.301e-06
PDCL3P4	3q12.3	6.12	6.5	-0.38	0.65	0.58	1.68e-06	1.017e-05
PCDH18	4q31	7.43	7.81	-0.38	0.65	0.83	1.778e-06	1.07e-05
C3ORF52	3q13.2	6.04	6.42	-0.38	0.66	0.71	2.747e-06	1.581e-05
MRPL20	1p36.3-p36.2	7.87	8.25	-0.38	0.72	0.58	1.017e-05	5.199e-05
TMEM9B	11p15.3	9.24	9.62	-0.38	0.45	0.42	4.35e-11	6.93e-10
SERINC1	6q22.31	7.82	8.2	-0.38	0.5	0.48	2.05e-09	2.3e-08
UNC50	2q11.2	9.66	10.04	-0.38	0.53	0.37	9.89e-09	9.58e-08
PCNXL4	14q23.1	8.22	8.6	-0.38	0.57	0.4	6.41e-08	5.23e-07
MAPK9	5q35	7.73	8.11	-0.38	0.72	0.52	7.474e-06	3.93e-05
PDLIM1	10q23.1	8.72	9.1	-0.38	0.73	0.9	1.838e-05	8.906e-05
COL15A1	9q21-q22	8.21	8.59	-0.38	0.81	0.72	7.161e-05	0.0003031
NUAK1	12q23.3	8.15	8.53	-0.38	0.82	0.7	9.583e-05	0.0003937
ZFP36	19q13.1	9.21	9.59	-0.38	0.83	1.01	0.0001237	0.0004965
ALG8	11q14.1	8.29	8.66	-0.37	0.54	0.73	4.93e-08	4.12e-07
KIAA1191	5q35.2	9.09	9.46	-0.37	0.58	0.38	1.59e-07	1.197e-06
MXD4	4p16.3	9.18	9.55	-0.37	0.58	0.54	1.81e-07	1.345e-06
TCEA2	20q13.33	8.11	8.48	-0.37	0.59	0.56	5.38e-07	3.626e-06
NFU1	2p15-p13	8.36	8.73	-0.37	0.62	0.53	1.185e-06	7.434e-06
GSN	9q33	8.35	8.72	-0.37	0.67	0.73	3.595e-06	2.022e-05
SDPR	2q32-q33	6.03	6.4	-0.37	0.32	0.57	1.14e-16	5.9e-15
DHRS12	13q14.3	6.14	6.51	-0.37	0.32	0.33	2.86e-16	1.34e-14
PATZ1	22q12.2	5.76	6.13	-0.37	0.35	0.38	3.31e-15	1.25e-13
LMNTD2	11p15.5	5.8	6.17	-0.37	0.36	0.46	3.2e-14	9.73e-13
MRPS36	5q13.2	6.41	6.78	-0.37	0.39	0.41	1.46e-12	3.13e-11
TBC1D8	2q11.2	6.92	7.29	-0.37	0.43	0.51	3.06e-11	5.01e-10
POTEF	2q21.1	5.47	5.84	-0.37	0.43	0.63	4.9e-11	7.7e-10
C11ORF49	11p11.2	6.25	6.62	-0.37	0.44	0.41	1.18e-10	1.72e-09
TPPP3	16q22.1	6.12	6.49	-0.37	0.47	0.64	5.47e-10	6.88e-09
ALKBH7	19p13.3	7.56	7.93	-0.37	0.47	0.44	5.94e-10	7.41e-09
ALG14	1p21.3	6.34	6.71	-0.37	0.49	0.45	9.56e-10	1.13e-08
CCNH	5q13.3-q14	6.51	6.88	-0.37	0.49	0.61	2.88e-09	3.14e-08
FBLN7	2q13	6.24	6.61	-0.37	0.49	0.53	2.95e-09	3.21e-08
MAPK8IP2	22q13.33	5.82	6.19	-0.37	0.5	0.66	7.38e-09	7.32e-08
HPGD	4q34-q35	5.75	6.12	-0.37	0.49	0.97	9.93e-09	9.62e-08
FUNDC1	Xp11.3	7.55	7.92	-0.37	0.56	0.54	8.49e-08	6.76e-07
ZNF385A	12q13.13	6.46	6.83	-0.37	0.59	0.56	2.27e-07	1.649e-06
TRIM3	11p15.5	6.36	6.73	-0.37	0.65	0.53	2.314e-06	1.354e-05
FCRLB	1q23.3	6.26	6.63	-0.37	0.65	1.18	6.606e-06	3.516e-05
FAM189A2	9q21.11	6.24	6.61	-0.37	0.73	0.92	4.469e-05	0.0001985
CEACAM5	19q13.1-q13.2	5.62	5.99	-0.37	0.83	0.94	0.0001477	0.0005841
SETBP1	18q21.1	7.61	7.98	-0.37	0.85	0.88	0.00023	0.0008679
IFT43	14q24.3	8.41	8.78	-0.37	0.44	0.43	8.84e-11	1.32e-09
TMED4	7p13	9.22	9.59	-0.37	0.44	0.51	9.71e-11	1.45e-09
MRPL40	22q11.2	8.42	8.79	-0.37	0.46	0.46	3.12e-10	4.16e-09
FBXW11	5q35.1	8.47	8.84	-0.37	0.63	0.39	1.137e-06	7.171e-06
CYGB	17q25.1	7.4	7.77	-0.37	0.64	0.66	2.379e-06	1.388e-05
TWSG1	18p11.3	7.99	8.36	-0.37	0.65	0.57	2.622e-06	1.514e-05
CD2BP2	16p11.2	9.86	10.22	-0.36	0.49	0.42	6.05e-09	6.09e-08
SLC35E3	12q15	8.02	8.38	-0.36	0.49	0.52	6.7e-09	6.68e-08
APEH	3p21.31	9.1	9.46	-0.36	0.52	0.43	2.66e-08	2.36e-07
ATP6AP2	Xp11.4	10.11	10.47	-0.36	0.55	0.48	1.61e-07	1.21e-06
ACY1	3p21.1	7.85	8.21	-0.36	0.62	0.53	1.901e-06	1.137e-05
ITGAV	2q31-q32	8.02	8.38	-0.36	0.81	0.64	0.0001431	0.0005672
PTPRN2	7q36	5.51	5.87	-0.36	0.25	0.67	4.29e-22	6.54e-20
SLC24A1	15q22	6	6.36	-0.36	0.26	0.36	1.19e-20	1.39e-18
RLN2	9p24.1	5.55	5.91	-0.36	0.28	0.57	6.49e-19	5.35e-17
NUDT16	3q22.1	6.35	6.71	-0.36	0.37	0.33	4.8e-13	1.14e-11
BNC2	9p22.2	5.93	6.29	-0.36	0.37	0.49	4.83e-13	1.14e-11
RPH3AL	17p13.3	5.84	6.2	-0.36	0.38	0.46	7.28e-13	1.67e-11
ALKBH1	14q24.3	6.46	6.82	-0.36	0.38	0.34	8.06e-13	1.82e-11
RBMS3	3p24-p23	5.85	6.21	-0.36	0.39	0.5	1.25e-12	2.72e-11
COQ7	16p12.3	6.29	6.65	-0.36	0.4	0.44	4.92e-12	9.44e-11
TNNT1	19q13.4	5.6	5.96	-0.36	0.4	0.69	3.24e-11	5.26e-10
GDE1	16p12-p11.2	7.55	7.91	-0.36	0.43	0.44	5.75e-11	8.88e-10
ANKHD1	5q31.3	6.75	7.11	-0.36	0.43	0.48	1.21e-10	1.76e-09
SEMA3B	3p21.3	6.02	6.38	-0.36	0.44	0.67	1.9e-10	2.64e-09
LDHD	16q23.1	5.59	5.95	-0.36	0.46	0.55	1.19e-09	1.39e-08
CANX	5q35	7.27	7.63	-0.36	0.48	0.42	2.54e-09	2.79e-08
OBFC1	10q24.33	7.81	8.17	-0.36	0.49	0.41	3.85e-09	4.07e-08
BRD8	5q31	7.14	7.5	-0.36	0.5	0.4	9.19e-09	8.93e-08
ESRRG	1q41	6	6.36	-0.36	0.5	0.84	1.53e-08	1.42e-07
PDPK1	16p13.3	6.46	6.82	-0.36	0.51	0.46	1.82e-08	1.67e-07
ING2	4q35.1	7.35	7.71	-0.36	0.52	0.48	1.96e-08	1.8e-07
BCAM	19q13.2	5.89	6.25	-0.36	0.52	0.49	3.76e-08	3.23e-07
SETD9	5q11.2	6.93	7.29	-0.36	0.55	0.56	1.69e-07	1.272e-06
ERLIN2	8p11.2	7.26	7.62	-0.36	0.61	0.71	1.426e-06	8.772e-06
RHBDL1	16p13.3	6.29	6.65	-0.36	0.61	0.79	1.951e-06	1.164e-05
CRIPAK	4p16.3	7.3	7.66	-0.36	0.66	0.71	5.903e-06	3.169e-05
GNAQ	9q21	6.39	6.75	-0.36	0.67	0.57	8.483e-06	4.409e-05
FAM110B	8q12.1	6.52	6.88	-0.36	0.71	0.7	1.785e-05	8.673e-05
CCDC80	3q13.2	5.86	6.22	-0.36	0.28	0.61	4.33e-19	3.71e-17
BCDIN3D	12q13.12	7.74	8.1	-0.36	0.4	0.41	9.59e-12	1.73e-10
ESAM	11q24.2	7.15	7.51	-0.36	0.41	0.53	3.76e-11	6.06e-10
GJA4	1p35.1	6.73	7.09	-0.36	0.45	0.54	2.57e-10	3.49e-09
C12ORF10	12q13	8.91	9.27	-0.36	0.47	0.39	1.47e-09	1.68e-08
RNF14	5q23.3-q31.1	8.39	8.75	-0.36	0.47	0.44	2.32e-09	2.56e-08
YIPF1	1p33-p32.1	8.92	9.28	-0.36	0.47	0.46	2.35e-09	2.59e-08
SERTAD3	19q13.2	6.2	6.56	-0.36	0.49	0.49	3.93e-09	4.14e-08
BBS2	16q21	8.24	8.6	-0.36	0.49	0.47	6.8e-09	6.77e-08
PARP3	3p21.2	6.86	7.22	-0.36	0.5	0.48	7.89e-09	7.78e-08
DDRGK1	20p13	9.26	9.62	-0.36	0.53	0.49	3.69e-08	3.17e-07
CPEB3	10q23.32	7.19	7.55	-0.36	0.58	0.51	3.57e-07	2.491e-06
TUBA3E	2q21.1	5.78	6.14	-0.36	0.58	0.78	4.16e-07	2.866e-06
ECI1	16p13.3	7.75	8.11	-0.36	0.59	0.57	7.86e-07	5.13e-06
ITGA3	17q21.33	8.06	8.42	-0.36	0.6	0.46	1.047e-06	6.655e-06
FSTL3	19p13	6.82	7.18	-0.36	0.67	0.62	6.121e-06	3.274e-05
PTEN	10q23.3	9.58	9.94	-0.36	0.68	0.46	7.732e-06	4.05e-05
ALG13	Xq23	7.75	8.11	-0.36	0.69	0.54	9.783e-06	5.02e-05
TBCA	5q14.1	11.65	12.01	-0.36	0.69	0.5	1.289e-05	6.459e-05
DCXR	17q25.3	9.38	9.74	-0.36	0.71	0.68	1.668e-05	8.151e-05
SGSM2	17p13.3	10.05	10.41	-0.36	0.72	0.66	2.155e-05	0.0001025
ZBTB20	3q13.2	7.98	8.34	-0.36	0.71	0.6	2.953e-05	0.0001368
STAT3	17q21.31	7.75	8.11	-0.36	0.73	0.52	3.04e-05	0.0001404
DCTN6	8p12	8.24	8.6	-0.36	0.74	0.6	3.472e-05	0.0001581
SRSF6	20q12-q13.1	8.06	8.42	-0.36	0.76	0.61	6.47e-05	0.0002772
NEBL	10p12	6.74	7.1	-0.36	0.77	0.66	8.403e-05	0.0003499
TMEM254	10q22.3	8.37	8.72	-0.35	0.8	0.57	0.0002129	0.0008105
FAM196A	10q26.2	6.88	7.23	-0.35	0.37	0.77	9.9e-13	2.21e-11
STMN3	20q13.3	5.72	6.07	-0.35	0.37	0.57	3.19e-12	6.39e-11
CARTPT	5q13.2	5.59	5.94	-0.35	0.31	1.46	3.34e-12	6.66e-11
SPTLC2	14q24.3	6.31	6.66	-0.35	0.39	0.42	1.81e-11	3.1e-10
TRAPPC13	5q12.3	6.22	6.57	-0.35	0.41	0.36	5.02e-11	7.86e-10
TP53RK	20q13.2	7.14	7.49	-0.35	0.42	0.42	1.44e-10	2.06e-09
PIGS	17p13.2	7.56	7.91	-0.35	0.5	0.52	2.17e-08	1.96e-07
MRPS27	5q13.2	7.79	8.14	-0.35	0.51	0.39	4.68e-08	3.94e-07
PPM1A	14q23.1	6.31	6.66	-0.35	0.53	0.5	5.93e-08	4.88e-07
EFCAB11	14q32.11	6.77	7.12	-0.35	0.56	0.5	2.26e-07	1.644e-06
GRTP1	13q34	7.31	7.66	-0.35	0.63	0.67	4.118e-06	2.279e-05
CPED1	7q31.31	6.76	7.11	-0.35	0.62	0.68	4.48e-06	2.463e-05
NOXA1	9q34.3	6.77	7.12	-0.35	0.66	0.55	8.293e-06	4.316e-05
ABHD3	18q11.2	7.09	7.44	-0.35	0.65	0.66	1.334e-05	6.664e-05
HOXB-AS3	17q21.32	5.58	5.93	-0.35	0.31	0.94	6.52e-15	2.35e-13
VIPR2	7q36.3	5.46	5.81	-0.35	0.34	0.71	3.64e-14	1.09e-12
ETFDH	4q32-q35	7.15	7.5	-0.35	0.36	0.37	4.03e-13	9.8e-12
LRPAP1	4p16.3	7.48	7.83	-0.35	0.43	0.4	1.82e-10	2.54e-09
PPT1	1p32	10.69	11.04	-0.35	0.47	0.58	2.89e-09	3.15e-08
SLC4A7	3p22	8.48	8.83	-0.35	0.47	0.63	3.5e-09	3.74e-08
IFT140	16p13.3	6.21	6.56	-0.35	0.5	0.54	1.52e-08	1.42e-07
HRASLS2	11q12.3	5.82	6.17	-0.35	0.48	0.69	1.54e-08	1.43e-07
SUSD6	14q24.1	7.93	8.28	-0.35	0.5	0.41	2.36e-08	2.12e-07
RBM5	3p21.3	9.43	9.78	-0.35	0.51	0.44	3.37e-08	2.91e-07
ELF1	13q13	8.35	8.7	-0.35	0.52	0.48	4.19e-08	3.56e-07
LAMTOR3	4q23	8.85	9.2	-0.35	0.53	0.46	6.67e-08	5.42e-07
COASY	17q21.2	9.27	9.62	-0.35	0.52	0.54	7.28e-08	5.87e-07
KIAA0556	16p12.1	7.65	8	-0.35	0.54	0.52	1.89e-07	1.4e-06
HIP1	7q11.23	6.4	6.75	-0.35	0.56	0.43	2.68e-07	1.916e-06
CIB1	15q25.3-q26	11.19	11.54	-0.35	0.6	0.5	9.31e-07	5.989e-06
LOC113230	19p13.12	6.24	6.59	-0.35	0.61	0.54	1.91e-06	1.141e-05
EIF1	17q21.2	10.57	10.92	-0.35	0.62	0.45	2.033e-06	1.207e-05
TGOLN2	2p11.2	9.14	9.49	-0.35	0.61	0.48	2.537e-06	1.47e-05
TMEM131	2q11.2	8.52	8.87	-0.35	0.61	0.46	2.621e-06	1.514e-05
ROGDI	16p13.3	6.95	7.3	-0.35	0.63	0.54	4.803e-06	2.622e-05
SCOC	4q31.1	8.01	8.36	-0.35	0.66	0.58	7.608e-06	3.994e-05
CPNE3	8q21.3	10.08	10.43	-0.35	0.65	0.53	8.794e-06	4.555e-05
CHN2	7p15.3	6.04	6.39	-0.35	0.68	0.75	1.5e-05	7.405e-05
UBE2G1	17p13.2	7.23	7.58	-0.35	0.73	0.61	5.14e-05	0.0002255
SLC29A1	6p21.1	8.22	8.57	-0.35	0.75	0.62	0.0001011	0.0004129
TIPARP	3q25.31	7.94	8.29	-0.35	0.54	0.57	1.4e-07	1.067e-06
SPTSSA	14q13.1	8.04	8.38	-0.34	0.77	0.64	0.0001654	0.0006472
SLC38A1	12q13.11	9.54	9.88	-0.34	0.79	0.95	0.0002544	0.0009501
ZMAT5	22cen-q12.3	7.52	7.86	-0.34	0.46	0.42	2.29e-09	2.53e-08
COL4A6	Xq22	5.56	5.9	-0.34	0.44	0.73	4.46e-09	4.65e-08
MANBA	4q24	7.87	8.21	-0.34	0.48	0.51	1.74e-08	1.6e-07
TMC5	16p12.3	5.81	6.15	-0.34	0.56	0.63	5.33e-07	3.597e-06
HOXB3	17q21.3	5.85	6.19	-0.34	0.56	0.74	8.39e-07	5.431e-06
SPRYD3	12q13.13	7.64	7.98	-0.34	0.56	0.45	1.017e-06	6.484e-06
KCTD12	13q22.3	7.81	8.15	-0.34	0.61	0.68	5.7e-06	3.068e-05
GADD45G	9q22.1-q22.2	7.1	7.44	-0.34	0.71	0.77	4.947e-05	0.0002174
ERICH3	1p31.1	5.46	5.8	-0.34	0.2	0.64	2.37e-25	6.82e-23
MAG	19q13.1	5.46	5.8	-0.34	0.21	0.52	6.44e-25	1.69e-22
SYNPO2L	10q22.2	5.45	5.79	-0.34	0.23	0.96	1.09e-19	1.04e-17
ADGRB2	1p35	5.45	5.79	-0.34	0.28	0.51	9.88e-18	6.45e-16
TRIM23	5q12.3	5.99	6.33	-0.34	0.29	0.33	2.02e-17	1.23e-15
GLT8D1	3p21.1	7.04	7.38	-0.34	0.32	0.36	4.87e-15	1.78e-13
CORT	1p36.22	5.95	6.29	-0.34	0.32	0.38	3.03e-14	9.29e-13
STX8	17p12	7.46	7.8	-0.34	0.38	0.48	5.08e-12	9.7e-11
PTPN1	20q13.1-q13.2	8.84	9.18	-0.34	0.39	0.67	4.61e-11	7.29e-10
AMACR	5p13	6.03	6.37	-0.34	0.43	0.44	1.14e-09	1.34e-08
SRRM2-AS1	16p13.3	5.91	6.25	-0.34	0.45	0.48	1.81e-09	2.05e-08
ZMAT2	5q31.3	8.88	9.22	-0.34	0.46	0.41	3.79e-09	4.02e-08
SLC29A3	10q22.1	7.01	7.35	-0.34	0.47	0.51	4.9e-09	5.04e-08
NDUFC1	4q31.1	8.92	9.26	-0.34	0.47	0.47	7.82e-09	7.7e-08
PROL1	4q13.3	5.48	5.82	-0.34	0.45	1.01	1.04e-08	1e-07
PPP1R2	3q29	8.14	8.48	-0.34	0.47	0.43	1.19e-08	1.14e-07
DIS3L	15q22.31	8.19	8.53	-0.34	0.48	0.42	1.77e-08	1.64e-07
DYNC1I2	2q31.1	8.98	9.32	-0.34	0.5	0.47	2.25e-08	2.03e-07
MTX3	5q14.1	7.03	7.37	-0.34	0.52	0.4	1.55e-07	1.17e-06
DACT3	19q13.32	6.7	7.04	-0.34	0.52	0.54	1.76e-07	1.317e-06
DNAJC24	11p13	6.75	7.09	-0.34	0.52	0.46	1.78e-07	1.33e-06
OSR2	8q22.2	6.19	6.53	-0.34	0.53	0.67	1.79e-07	1.334e-06
PXMP4	20q11.22	6.17	6.51	-0.34	0.52	0.58	1.92e-07	1.421e-06
C5ORF15	5q31.1	9.47	9.81	-0.34	0.54	0.42	2.15e-07	1.565e-06
PLCD4	2q35	5.68	6.02	-0.34	0.53	0.62	2.66e-07	1.904e-06
RALGAPA1	14q13.2	7.51	7.85	-0.34	0.54	0.47	3.71e-07	2.58e-06
NUDT18	8p21.3	7.11	7.45	-0.34	0.55	0.54	3.9e-07	2.701e-06
SRGAP3	3p25.3	6.42	6.76	-0.34	0.56	0.64	1.02e-06	6.499e-06
ZCCHC9	5q14.1	8.02	8.36	-0.34	0.57	0.39	1.69e-06	1.023e-05
C1QTNF3	5p13	5.73	6.07	-0.34	0.6	0.62	2.601e-06	1.505e-05
SLC35F5	2q14.1	7.11	7.45	-0.34	0.64	0.45	1.058e-05	5.389e-05
GAD1	2q31	5.5	5.84	-0.34	0.63	1.05	1.087e-05	5.517e-05
SLC27A1	19p13.11	7.93	8.27	-0.34	0.66	0.53	1.185e-05	5.975e-05
TSPAN5	4q23	6.94	7.28	-0.34	0.67	0.91	3.424e-05	0.0001561
VWF	12p13.3	10.16	10.5	-0.34	0.71	0.76	5.303e-05	0.0002317
CRISPLD2	16q24.1	9.02	9.36	-0.34	0.71	0.98	0.0001059	0.0004307
DNAJC22	12q13.12	6.3	6.64	-0.34	0.79	0.77	0.0001913	0.0007354
LYPLAL1	1q41	7.45	7.79	-0.34	0.76	0.57	0.000205	0.000783
PECAM1	17q23.3	7.69	8.03	-0.34	0.56	0.61	8.85e-07	5.711e-06
PCP2	19p13.2	5.49	5.82	-0.33	0.19	0.38	1.37e-26	5.94e-24
NUDT16P1	3q22.1	5.58	5.91	-0.33	0.29	0.46	2.08e-15	8.06e-14
ABCA6	17q24.3	5.76	6.09	-0.33	0.33	0.48	3.38e-14	1.02e-12
HSCB	22q12.1	6.89	7.22	-0.33	0.34	0.4	7.7e-13	1.75e-11
SNAP29	22q11.21	6.97	7.3	-0.33	0.35	0.45	9.13e-13	2.05e-11
SIN3A	15q24.2	8.5	8.83	-0.33	0.37	0.38	7.09e-12	1.32e-10
ZC3H10	12q13.2	6.79	7.12	-0.33	0.39	0.33	1.29e-10	1.86e-09
NPRL2	3p21.3	9.03	9.36	-0.33	0.42	0.41	5.07e-10	6.39e-09
ELMOD2	4q31.1	6.8	7.13	-0.33	0.42	0.46	1.1e-09	1.29e-08
TMEM245	9q31	7.66	7.99	-0.33	0.42	0.46	1.13e-09	1.33e-08
NSF	17q21	6.53	6.86	-0.33	0.44	0.48	2.26e-09	2.5e-08
ATP6V0C	16p13.3	7.84	8.17	-0.33	0.44	0.45	3.8e-09	4.02e-08
SPSB3	16p13.3	9.08	9.41	-0.33	0.45	0.48	5.36e-09	5.46e-08
NUDT6	4q26	6.02	6.35	-0.33	0.45	0.41	5.93e-09	5.98e-08
VAMP3	1p36.23	9.22	9.55	-0.33	0.46	0.38	9.99e-09	9.66e-08
TTC25	17q21.2	5.91	6.24	-0.33	0.47	0.52	2.05e-08	1.86e-07
LAMTOR1	11q13.4	9.64	9.97	-0.33	0.48	0.45	2.81e-08	2.47e-07
GSTT2B	22q11.23	5.93	6.26	-0.33	0.47	0.7	5.51e-08	4.57e-07
KIF3B	20q11.21	7.49	7.82	-0.33	0.5	0.38	7.31e-08	5.89e-07
C1ORF168	1p32.2	5.53	5.86	-0.33	0.49	0.6	7.44e-08	5.98e-07
RRM2B	8q23.1	6.02	6.35	-0.33	0.51	0.5	1.02e-07	7.94e-07
ZNF329	19q13.43	7.57	7.9	-0.33	0.5	0.6	1.2e-07	9.29e-07
ARL3	10q23.3	6.37	6.7	-0.33	0.5	0.56	1.56e-07	1.177e-06
LOC93622	4p16.1	7.63	7.96	-0.33	0.51	0.46	1.72e-07	1.293e-06
TINF2	14q12	8.86	9.19	-0.33	0.51	0.56	1.77e-07	1.324e-06
ZNF385D	3p24.3	6.08	6.41	-0.33	0.5	0.76	1.78e-07	1.327e-06
SPPL2A	15q21.2	8.51	8.84	-0.33	0.52	0.49	2.25e-07	1.639e-06
MOCS1	6p21.3	7.18	7.51	-0.33	0.56	0.57	7.9e-07	5.148e-06
TMA7	3p21.31	10.82	11.15	-0.33	0.56	0.41	1.001e-06	6.4e-06
THRA	17q11.2	6.18	6.51	-0.33	0.56	0.56	1.133e-06	7.15e-06
SELK	3p21.31	8.8	9.13	-0.33	0.57	0.45	1.724e-06	1.04e-05
DENND6B	22q13.33	7.67	8	-0.33	0.56	0.51	2.233e-06	1.312e-05
SNCA	4q21	6.27	6.6	-0.33	0.57	0.56	2.5e-06	1.451e-05
PSME1	14q11.2	11.34	11.67	-0.33	0.57	0.47	2.83e-06	1.624e-05
HSD17B6	12q13	6.34	6.67	-0.33	0.59	0.73	4.055e-06	2.248e-05
RCOR3	1q32.2	8.42	8.75	-0.33	0.61	0.59	8.013e-06	4.188e-05
ATP6V1G2	6p21.3	6.04	6.37	-0.33	0.64	0.58	1.334e-05	6.664e-05
ZMAT3	3q26.32	7.61	7.94	-0.33	0.64	0.59	1.644e-05	8.047e-05
RIN2	20p11.22	8.56	8.89	-0.33	0.64	0.67	1.699e-05	8.291e-05
MARVELD2	5q13.2	6.89	7.22	-0.33	0.66	0.63	2.434e-05	0.0001145
SPA17	11q24.2	7.47	7.8	-0.33	0.69	0.65	6.141e-05	0.0002647
RBM4	11q13	8.58	8.91	-0.33	0.72	0.59	9.538e-05	0.0003922
HSPB6	19q13.12	6.14	6.47	-0.33	0.73	0.81	0.0001113	0.000451
AOX1	2q33	5.95	6.28	-0.33	0.75	0.8	0.0001949	0.0007473
PTP4A2	1p35	11.53	11.86	-0.33	0.77	0.67	0.0002168	0.0008238
FAM3B	21q22.3	6	6.33	-0.33	0.74	1.15	0.0002465	0.000922
TMEM150C	4q21.22	5.6	5.92	-0.32	0.25	0.63	3.5e-18	2.49e-16
SRR	17p13	5.84	6.16	-0.32	0.3	0.34	1.42e-15	5.71e-14
PMEL	12q13-q14	5.62	5.94	-0.32	0.3	0.42	1.42e-14	4.77e-13
MEGF9	9q32-q33.3	5.83	6.15	-0.32	0.31	0.44	5.42e-14	1.59e-12
ADRA2A	10q25.2	5.92	6.24	-0.32	0.34	0.47	1.07e-12	2.36e-11
ELMSAN1	14q24.3	7.52	7.84	-0.32	0.36	0.37	6.53e-12	1.22e-10
SNHG11	20q11.23	6.89	7.21	-0.32	0.38	0.46	1.39e-10	1.99e-09
DPY19L2P4	7q21.13	6.04	6.36	-0.32	0.4	0.88	1.11e-09	1.3e-08
MMP10	11q22.3	5.58	5.9	-0.32	0.42	0.76	5.66e-09	5.75e-08
KDM4B	19p13.3	5.71	6.03	-0.32	0.44	0.47	6e-09	6.05e-08
FAM13B	5q31	7.31	7.63	-0.32	0.46	0.41	1.2e-08	1.14e-07
IQCA1	2q37.3	5.92	6.24	-0.32	0.46	0.6	2.53e-08	2.26e-07
THAP4	2q37.3	7.31	7.63	-0.32	0.46	0.49	2.64e-08	2.34e-07
COQ6	14q24.3	7.91	8.23	-0.32	0.48	0.46	5.83e-08	4.81e-07
CLASP2	3p22.3	6.3	6.62	-0.32	0.48	0.43	6.73e-08	5.47e-07
CNN1	19p13.2-p13.1	6.04	6.36	-0.32	0.48	0.69	1.65e-07	1.239e-06
PLPP6	9p24.1	6.93	7.25	-0.32	0.5	0.44	1.84e-07	1.371e-06
OLFML1	11p15.4	6.54	6.86	-0.32	0.49	0.56	1.96e-07	1.442e-06
ARHGAP1	11p11.2	9.62	9.94	-0.32	0.5	0.43	1.97e-07	1.447e-06
GARNL3	9q33.3	6.16	6.48	-0.32	0.49	0.52	2.58e-07	1.852e-06
RAN	12q24.3	7.64	7.96	-0.32	0.51	0.52	3.71e-07	2.579e-06
LEPR	1p31	6.05	6.37	-0.32	0.51	0.8	4.74e-07	3.227e-06
CRY2	11p11.2	7.43	7.75	-0.32	0.54	0.45	9.29e-07	5.98e-06
CFAP36	2p16.1	7.04	7.36	-0.32	0.56	0.49	1.606e-06	9.757e-06
PCMTD2	20q13.33	7.6	7.92	-0.32	0.55	0.46	1.634e-06	9.909e-06
CYP4V2	4q35.2	7.59	7.91	-0.32	0.55	0.64	1.87e-06	1.12e-05
CAPSL	5p13.2	5.56	5.88	-0.32	0.61	0.68	1.115e-05	5.644e-05
CHGB	20p12.3	5.38	5.7	-0.32	0.57	1.48	1.41e-05	7.001e-05
GSKIP	14q32.2	7.56	7.88	-0.32	0.62	0.51	1.946e-05	9.375e-05
PSMC6	14q22.1	8.73	9.05	-0.32	0.64	0.52	2.391e-05	0.0001126
MANSC1	12p13.2	6.31	6.63	-0.32	0.65	0.62	2.541e-05	0.0001191
MYO1D	17q11.2	7.39	7.71	-0.32	0.64	0.51	2.96e-05	0.0001371
ISM1	20p12.1	6.34	6.66	-0.32	0.64	0.74	3.022e-05	0.0001397
SHROOM1	5q31.1	5.8	6.12	-0.32	0.63	0.89	4.038e-05	0.0001811
MGAT2	14q21	6.72	7.04	-0.32	0.66	0.51	4.279e-05	0.0001909
VWA9	15q22.31	7.18	7.5	-0.32	0.69	0.48	6.437e-05	0.000276
WNT5A	3p21-p14	6.04	6.36	-0.32	0.66	0.68	7.211e-05	0.0003048
EXOSC1	10q24	7.82	8.14	-0.32	0.67	0.5	7.906e-05	0.0003317
XAB2	19p13.2	8.99	9.31	-0.32	0.7	0.61	9.799e-05	0.0004018
TSHZ2	20q13.2	7.14	7.46	-0.32	0.68	0.82	0.00013	0.0005198
PPCS	1p34.2	8.17	8.49	-0.32	0.73	0.75	0.0001836	0.0007106
ZNF217	20q13.2	8.34	8.66	-0.32	0.72	0.65	0.0001868	0.0007213
CMTM6	3p22.3	8.36	8.68	-0.32	0.73	0.58	0.0001912	0.0007353
MREG	2q35	5.9	6.22	-0.32	0.3	0.39	6.95e-15	2.49e-13
SNX1	15q22.31	6.15	6.47	-0.32	0.3	0.36	2.18e-14	6.92e-13
PISD	22q12.2	7.23	7.55	-0.32	0.34	0.58	3.32e-12	6.64e-11
PARVA	11p15.3	6.9	7.22	-0.32	0.44	0.41	5.06e-09	5.18e-08
TBXAS1	7q34-q35	7.07	7.39	-0.32	0.54	0.61	1.807e-06	1.086e-05
ARFGEF3	6q23.3	6.11	6.43	-0.32	0.59	0.53	6.791e-06	3.604e-05
TRO	Xp11.22-p11.21	6.53	6.85	-0.32	0.61	0.68	1.316e-05	6.587e-05
PLS1	3q23	6.7	7.02	-0.32	0.64	0.63	3.386e-05	0.0001546
KRT222	17q21.2	5.47	5.78	-0.31	0.22	0.45	2.18e-21	2.81e-19
CYP2A6	19q13.2	5.34	5.65	-0.31	0.19	1.09	4.94e-19	4.17e-17
CCDC151	19p13.2	5.67	5.98	-0.31	0.31	0.7	1.17e-13	3.13e-12
EFCAB6	22q13.2	5.76	6.07	-0.31	0.32	0.43	3.37e-13	8.3e-12
RILPL2	12q24.31	6.76	7.07	-0.31	0.32	0.42	1.13e-12	2.47e-11
SLC25A20	3p21.31	7.02	7.33	-0.31	0.35	0.42	1.24e-11	2.18e-10
GNB5	15q21.2	6.14	6.45	-0.31	0.36	0.46	4.07e-11	6.54e-10
STMN2	8q21.13	5.85	6.16	-0.31	0.37	0.63	1.05e-10	1.55e-09
HHEX	10q23.33	6.13	6.44	-0.31	0.37	0.53	1.89e-10	2.63e-09
KERA	12q22	5.55	5.86	-0.31	0.39	0.52	4.11e-10	5.28e-09
MAPK3	16p11.2	8.69	9	-0.31	0.42	0.46	6.38e-09	6.4e-08
SLU7	5q33.3	7.76	8.07	-0.31	0.44	0.37	8.84e-09	8.61e-08
STAT5B	17q11.2	7.05	7.36	-0.31	0.42	0.46	9.95e-09	9.63e-08
ERLEC1	2p16.2	9.12	9.43	-0.31	0.46	0.37	2.17e-08	1.96e-07
ACAA1	3p22.2	8.25	8.56	-0.31	0.47	0.46	7.19e-08	5.8e-07
KLHL28	14q21.2	7.38	7.69	-0.31	0.48	0.44	1.18e-07	9.11e-07
FBXL2	3p22.3	6.77	7.08	-0.31	0.5	0.51	2.27e-07	1.647e-06
AP3B1	5q14.1	9.32	9.63	-0.31	0.51	0.36	4.24e-07	2.918e-06
SQRDL	15q15	7.63	7.94	-0.31	0.53	0.48	9.93e-07	6.355e-06
SNAPC2	19p13	7.76	8.07	-0.31	0.53	0.52	1.01e-06	6.449e-06
ATRAID	2p23.3	9.83	10.14	-0.31	0.56	0.41	2.518e-06	1.46e-05
ZNF106	15q15.1	7.77	8.08	-0.31	0.54	0.42	3.943e-06	2.192e-05
DICER1	14q32.13	7.55	7.86	-0.31	0.64	0.46	3.84e-05	0.0001732
SCNN1D	1p36.3-p36.2	6.56	6.87	-0.31	0.65	0.6	3.85e-05	0.0001735
PCM1	8p22-p21.3	8.57	8.88	-0.31	0.63	0.69	4.134e-05	0.0001851
FSTL1	3q13.33	8.52	8.83	-0.31	0.64	0.8	7.491e-05	0.0003156
ITPR2	12p11	6.89	7.2	-0.31	0.69	0.7	0.0001798	0.000698
SCN1B	19q13.1	5.58	5.89	-0.31	0.24	0.39	1.48e-18	1.14e-16
PDE6B	4p16.3	5.48	5.79	-0.31	0.3	0.44	1.61e-14	5.25e-13
ALDH1A2	15q21.3	5.82	6.13	-0.31	0.29	0.62	5.22e-14	1.53e-12
PINK1	1p36	6.87	7.18	-0.31	0.32	0.35	3.38e-13	8.32e-12
LCN12	9q34.3	5.74	6.05	-0.31	0.3	0.63	4.5e-13	1.08e-11
EDNRB	13q22	6.37	6.68	-0.31	0.36	0.46	5.06e-11	7.9e-10
CENPP	9q22.31	6.36	6.67	-0.31	0.36	0.54	1.01e-10	1.49e-09
DHRS7B	17p12	7.2	7.51	-0.31	0.37	0.43	1.29e-10	1.86e-09
CFAP70	10q22.2	5.74	6.05	-0.31	0.39	0.46	7.63e-10	9.24e-09
CABP4	11q13.2	5.61	5.92	-0.31	0.41	0.58	4.3e-09	4.5e-08
DACT1	14q23.1	6.16	6.47	-0.31	0.42	0.53	1.19e-08	1.13e-07
PRKACB	1p31.1	5.75	6.06	-0.31	0.41	0.88	1.21e-08	1.15e-07
ABHD15	17q11.2	6.11	6.42	-0.31	0.43	0.41	1.45e-08	1.36e-07
FAHD1	16p13.3	6.95	7.26	-0.31	0.44	0.52	2.39e-08	2.15e-07
C6ORF1	6p21.31	6.62	6.93	-0.31	0.46	0.42	6.58e-08	5.36e-07
RAB18	10p12.1	6.5	6.81	-0.31	0.46	0.48	9.3e-08	7.34e-07
RB1	13q14.2	6.15	6.46	-0.31	0.51	0.44	3.7e-07	2.574e-06
AIG1	6q24.2	7.48	7.79	-0.31	0.51	0.59	5.19e-07	3.51e-06
LAMA4	6q21	7.4	7.71	-0.31	0.5	0.58	5.97e-07	3.984e-06
GSTZ1	14q24.3	6.73	7.04	-0.31	0.5	0.52	6.05e-07	4.034e-06
SLC48A1	12q13.11	6.95	7.26	-0.31	0.52	0.44	6.74e-07	4.447e-06
ANO6	12q12	7.86	8.17	-0.31	0.52	0.44	1.013e-06	6.462e-06
TIMP4	3p25	5.79	6.1	-0.31	0.5	0.81	1.209e-06	7.564e-06
HEPACAM2	7q21.3	5.62	5.93	-0.31	0.57	0.79	8.38e-06	4.358e-05
RNF13	3q25.1	7.72	8.03	-0.31	0.6	0.5	1.367e-05	6.817e-05
BCAP29	7q22.3	7.72	8.03	-0.31	0.61	0.56	1.77e-05	8.61e-05
NT5C1B	2p24.2	7.44	7.75	-0.31	0.65	0.44	4.827e-05	0.0002128
PCCA	13q32	7.45	7.76	-0.31	0.64	0.49	6.392e-05	0.0002744
EFR3B	2p23.3	6.12	6.43	-0.31	0.67	0.74	0.0001149	0.0004643
RAD51C	17q22	7.89	8.2	-0.31	0.7	0.71	0.0002116	0.0008063
PFDN1	5q31	8.63	8.94	-0.31	0.42	0.32	2.74e-09	3e-08
SUCLG2	3p14.1	8.56	8.87	-0.31	0.52	0.53	8.23e-07	5.341e-06
TMEM175	4p16.3	8.22	8.53	-0.31	0.63	0.52	4.037e-05	0.0001811
SERPINB6	6p25	10.96	11.27	-0.31	0.66	0.5	8.163e-05	0.000341
THAP6	4q21.1	6.39	6.69	-0.3	0.31	0.3	3.09e-13	7.71e-12
LETMD1	12q13.12	6.1	6.4	-0.3	0.37	0.42	3.42e-10	4.5e-09
OMA1	1p32.2-p32.1	7.77	8.07	-0.3	0.39	0.44	8.61e-10	1.03e-08
FAM177A1	14q13.2	5.93	6.23	-0.3	0.42	0.44	1.28e-08	1.21e-07
SNX30	9q32	6.77	7.07	-0.3	0.44	0.38	4.49e-08	3.79e-07
CCDC53	12q23.2	8.77	9.07	-0.3	0.46	0.44	1.28e-07	9.79e-07
TOR1AIP1	1q24.2	8.51	8.81	-0.3	0.48	0.45	6.35e-07	4.214e-06
ATP5D	19p13.3	10.11	10.41	-0.3	0.5	0.41	1.246e-06	7.764e-06
SRSF5	14q24	9.75	10.05	-0.3	0.56	0.55	6.804e-06	3.61e-05
AKR1A1	1p33-p32	10.29	10.59	-0.3	0.55	0.44	1.087e-05	5.517e-05
XYLT2	17q21.33	8.87	9.17	-0.3	0.61	0.49	3.122e-05	0.0001438
BCL2L1	20q11.21	10.16	10.46	-0.3	0.61	0.42	3.498e-05	0.0001591
RRAGA	9p22.1	10.25	10.55	-0.3	0.63	0.43	5.523e-05	0.0002404
FOLR2	11q13.3-q13.5	6.43	6.73	-0.3	0.63	0.84	6.4e-05	0.0002747
UBE2E1	3p24.2	6.6	6.9	-0.3	0.63	0.59	8.576e-05	0.0003564
MRPS28	8q21.1-q21.2	7.83	8.13	-0.3	0.66	0.62	0.0001335	0.0005316
GLB1	3p21.33	9.58	9.88	-0.3	0.66	0.48	0.0001346	0.0005355
KTN1	14q22.1	8.36	8.66	-0.3	0.66	0.74	0.0001544	0.0006089
MAFB	20q12	8.76	9.06	-0.3	0.69	0.71	0.0001911	0.0007351
ARHGEF6	Xq26.3	8.86	9.16	-0.3	0.69	0.76	0.0002272	0.0008598
CNRIP1	2p14	5.84	6.14	-0.3	0.25	0.41	1.57e-17	9.87e-16
RAD17	5q13	6.32	6.62	-0.3	0.29	0.31	1.97e-14	6.33e-13
TMEM178A	2p22.1	5.69	5.99	-0.3	0.3	0.49	6.42e-14	1.85e-12
HERC1	15q22	7.89	8.19	-0.3	0.37	0.4	2.26e-10	3.1e-09
KIAA0232	4p16.1	6.2	6.5	-0.3	0.38	0.37	8.73e-10	1.05e-08
NHLRC3	13q13.3	7.66	7.96	-0.3	0.4	0.41	5.31e-09	5.41e-08
SPATA7	14q31.3	7.23	7.53	-0.3	0.42	0.4	8.21e-09	8.06e-08
PAFAH1B1	17p13.3	7.97	8.27	-0.3	0.43	0.37	1.32e-08	1.25e-07
MIF4GD	17q25.1	6.95	7.25	-0.3	0.45	0.47	4.1e-08	3.5e-07
LOXL1	15q22	6.4	6.7	-0.3	0.43	0.53	4.21e-08	3.58e-07
GINM1	6q25.1	6.15	6.45	-0.3	0.44	0.44	4.27e-08	3.63e-07
LYRM9	17q11.2	5.8	6.1	-0.3	0.45	0.38	5.95e-08	4.89e-07
AKIP1	11p15.3	6.79	7.09	-0.3	0.46	0.47	8.74e-08	6.94e-07
CORIN	4p12	5.72	6.02	-0.3	0.44	0.6	1.01e-07	7.91e-07
PIGO	9p13.3	7.05	7.35	-0.3	0.47	0.41	1.1e-07	8.52e-07
TAPT1	4p15.32	6.58	6.88	-0.3	0.46	0.49	2.04e-07	1.495e-06
MR1	1q25.3	6.96	7.26	-0.3	0.47	0.58	2.41e-07	1.74e-06
NAIP	5q13.2	6.37	6.67	-0.3	0.47	0.55	3.24e-07	2.279e-06
MRPS34	16p13.3	6.7	7	-0.3	0.49	0.46	5.97e-07	3.984e-06
MEF2D	1q12-q23	7.67	7.97	-0.3	0.48	0.5	6.96e-07	4.583e-06
PAMR1	11p13	6.17	6.47	-0.3	0.49	0.74	7.39e-07	4.839e-06
UBTD2	5q35.1	6.26	6.56	-0.3	0.51	0.43	1.008e-06	6.439e-06
TRAF5	1q32	7.88	8.18	-0.3	0.51	0.73	1.601e-06	9.734e-06
ANKRD29	18q11.2	6.03	6.33	-0.3	0.57	0.68	9.924e-06	5.088e-05
ASAH1	8p22	6.78	7.08	-0.3	0.61	0.58	4.241e-05	0.0001893
PLPPR2	19p13.2	6.49	6.79	-0.3	0.64	0.46	7.726e-05	0.0003249
CYP26A1	10q23-q24	5.84	6.14	-0.3	0.67	0.73	0.0001131	0.0004576
NOX4	11q14.2-q21	7.49	7.79	-0.3	0.66	0.73	0.0001538	0.0006069
GIMAP6	--	7.28	7.58	-0.3	0.67	0.69	0.0001843	0.000713
UFSP2	4q35.1	7.73	8.03	-0.3	0.36	0.36	5.62e-11	8.69e-10
IK	5q31.3	8.21	8.51	-0.3	0.37	0.32	2.23e-10	3.07e-09
TMEM50B	21q22.11	9.39	9.69	-0.3	0.47	0.46	1.95e-07	1.437e-06
STXBP2	19p13.3-p13.2	8.21	8.51	-0.3	0.53	0.52	3.312e-06	1.876e-05
CMTM3	16q21	9.3	9.6	-0.3	0.56	0.68	1.103e-05	5.589e-05
ZNF281	1q32.1	8.4	8.7	-0.3	0.63	0.67	7.18e-05	0.0003038
ATP6V1H	8q11.2	8.32	8.62	-0.3	0.65	0.57	8.529e-05	0.0003547
GRN	17q21.32	8.99	9.29	-0.3	0.65	0.59	0.0001193	0.0004805
C11ORF96	11p11.2	8.07	8.37	-0.3	0.66	0.83	0.0001678	0.0006556
MICU2	13q12.11	9.01	9.3	-0.29	0.43	0.47	7.43e-08	5.97e-07
NDUFA7	19p13.2	9.2	9.49	-0.29	0.53	0.5	5.05e-06	2.744e-05
HECTD1	14q12	9.17	9.46	-0.29	0.52	0.39	5.264e-06	2.852e-05
SMYD3	1q44	8.52	8.81	-0.29	0.56	0.75	1.886e-05	9.115e-05
RERE	1p36.23	8.76	9.05	-0.29	0.56	0.49	2.294e-05	0.0001085
SERPINF1	17p13.3	7.92	8.21	-0.29	0.63	0.85	8.556e-05	0.0003557
PPP2R5A	1q32.2-q32.3	8.53	8.82	-0.29	0.65	0.57	0.000142	0.000563
TACC1	8p11.22	9.54	9.83	-0.29	0.65	0.79	0.0001647	0.0006446
CYP2A7	19q13.2	5.59	5.88	-0.29	0.19	0.98	3.71e-19	3.24e-17
TEKT3	17p12	5.54	5.83	-0.29	0.24	0.36	8.36e-17	4.47e-15
SPINK4	9p13.3	5.36	5.65	-0.29	0.25	0.65	2.43e-16	1.16e-14
NKAIN1	1p35.2	5.46	5.75	-0.29	0.28	0.56	1.34e-14	4.55e-13
GLUL	1q31	5.71	6	-0.29	0.28	0.37	3.41e-14	1.03e-12
C2ORF27A	2q21.2	5.51	5.8	-0.29	0.28	0.51	3.72e-14	1.11e-12
GATSL3	22q12	6.56	6.85	-0.29	0.3	0.36	1.28e-12	2.77e-11
RNF135	17q11.2	6.01	6.3	-0.29	0.33	0.33	1.29e-11	2.25e-10
LAYN	11q23.1	6.28	6.57	-0.29	0.32	0.48	1.8e-11	3.07e-10
MUM1L1	Xq22.3	5.51	5.8	-0.29	0.33	0.51	1.99e-11	3.38e-10
DENND5B	12p11.21	5.94	6.23	-0.29	0.38	0.46	1.16e-09	1.36e-08
CALCOCO2	17q21.32	6.59	6.88	-0.29	0.38	0.43	1.3e-09	1.51e-08
TPTE2P2	13q14.3	5.46	5.75	-0.29	0.38	0.52	1.51e-09	1.72e-08
TMEM42	3p21.31	7.39	7.68	-0.29	0.38	0.41	1.88e-09	2.12e-08
RHOJ	14q23.2	6.38	6.67	-0.29	0.38	0.5	1.94e-09	2.19e-08
PPM1J	1p13.2	5.76	6.05	-0.29	0.4	0.49	4.3e-09	4.5e-08
CRACR2A	12p13.32	6.12	6.41	-0.29	0.38	0.44	4.47e-09	4.65e-08
C14ORF28	14q21.2	6.4	6.69	-0.29	0.39	0.37	7.61e-09	7.51e-08
HERC3	4q21	6.13	6.42	-0.29	0.39	0.42	8.26e-09	8.09e-08
TADA3	3p25.3	7.03	7.32	-0.29	0.4	0.33	8.35e-09	8.18e-08
KAT6B	10q22.2	6.01	6.3	-0.29	0.41	0.47	1.45e-08	1.36e-07
ZNF688	16p11.2	6.82	7.11	-0.29	0.41	0.37	1.49e-08	1.39e-07
ANKRD12	18p11.22	7.28	7.57	-0.29	0.41	0.38	1.52e-08	1.42e-07
ABCD3	1p21.3	6.7	6.99	-0.29	0.44	0.5	1.01e-07	7.89e-07
ZNF311	6p22.1	5.84	6.13	-0.29	0.45	0.44	1.78e-07	1.331e-06
C7	5p13	5.59	5.88	-0.29	0.46	0.7	4.61e-07	3.149e-06
DHRS4L1	14q11.2	7.34	7.63	-0.29	0.48	0.48	9.41e-07	6.048e-06
PTCD2	5q13.2	6.54	6.83	-0.29	0.5	0.35	1.048e-06	6.662e-06
PDE1A	2q32.1	6.28	6.57	-0.29	0.48	0.59	1.54e-06	9.413e-06
DUSP16	12p13	6.64	6.93	-0.29	0.52	0.49	3.209e-06	1.821e-05
SEC23IP	10q25-q26	7.56	7.85	-0.29	0.56	0.39	1.474e-05	7.288e-05
NAP1L5	4q22.1|4q21-q22	6.41	6.7	-0.29	0.57	0.52	2.89e-05	0.0001342
AMDHD2	16p13.3	7.32	7.61	-0.29	0.59	0.47	3.239e-05	0.0001486
DNASE1L1	Xq28	7.49	7.78	-0.29	0.58	0.4	3.399e-05	0.0001552
SUCLA2	13q14.2	7.21	7.5	-0.29	0.67	0.56	0.0001939	0.0007439
PARK7	1p36.23	10.99	11.28	-0.29	0.39	0.34	3.43e-09	3.68e-08
HEXB	5q13	10.73	11.02	-0.29	0.4	0.38	8.19e-09	8.04e-08
ATP6V1D	14q23-q24.2	9.65	9.94	-0.29	0.42	0.4	1.35e-08	1.27e-07
TCF12	15q21	7.48	7.77	-0.29	0.42	0.41	2.43e-08	2.18e-07
CETN2	Xq28	10.83	11.12	-0.29	0.53	0.47	3.937e-06	2.19e-05
FIS1	7q22.1	9.13	9.42	-0.29	0.55	0.49	1.212e-05	6.097e-05
TRAPPC4	11q23.3	9.24	9.53	-0.29	0.56	0.48	1.397e-05	6.946e-05
GTF2H5	6q25.3	9.41	9.7	-0.29	0.65	0.57	0.0001865	0.0007206
RPL3	22q13	12.49	12.78	-0.29	0.66	0.52	0.0002462	0.0009212
TMEM115	3p21.3	8.52	8.8	-0.28	0.38	0.39	6.47e-09	6.47e-08
CTDSP1	2q35	8.54	8.82	-0.28	0.45	0.36	2.68e-07	1.915e-06
ATPIF1	1p35.3	8.7	8.98	-0.28	0.54	0.49	1.94e-05	9.345e-05
PHB	17q21	8.7	8.98	-0.28	0.64	0.62	0.0002651	0.0009854
CST9	20p11.21	6.01	6.29	-0.28	0.23	0.75	3.39e-16	1.55e-14
ADAL	15q15.3	5.72	6	-0.28	0.26	0.28	2.53e-15	9.71e-14
RAPGEF4	2q31-q32	5.97	6.25	-0.28	0.29	0.45	1.03e-12	2.3e-11
GNA14	9q21	5.55	5.83	-0.28	0.3	0.45	2.26e-12	4.65e-11
ZNF417	19q13.43	6.16	6.44	-0.28	0.35	0.51	1.35e-09	1.56e-08
NKIRAS1	3p24.2	7.3	7.58	-0.28	0.37	0.42	1.91e-09	2.15e-08
NPY5R	4q32.2	5.56	5.84	-0.28	0.35	0.91	2.01e-09	2.26e-08
CHST8	19q13.1	5.52	5.8	-0.28	0.37	0.61	4.82e-09	4.96e-08
CDKL3	5q31	6.14	6.42	-0.28	0.39	0.36	7.76e-09	7.66e-08
MED7	5q33.3	6.97	7.25	-0.28	0.39	0.39	1.17e-08	1.12e-07
DCAF16	4p15.31	7.09	7.37	-0.28	0.39	0.39	1.48e-08	1.39e-07
ZSCAN32	16p13.3	7.39	7.67	-0.28	0.39	0.34	2.05e-08	1.86e-07
TP53BP1	15q15-q21	7.45	7.73	-0.28	0.45	0.39	3.41e-07	2.387e-06
CNTD2	19q13.2	5.87	6.15	-0.28	0.45	0.72	6.93e-07	4.566e-06
DHX40	17q23.1	7.08	7.36	-0.28	0.52	0.55	4.872e-06	2.657e-05
RMND5B	5q35.3	7.09	7.37	-0.28	0.56	0.49	2.8e-05	0.0001305
IL33	9p24.1	6.18	6.46	-0.28	0.57	0.78	3.797e-05	0.0001714
SH3RF1	4q32.3	7.12	7.4	-0.28	0.61	0.58	0.0001223	0.0004915
LY86	6p25.1	7.8	8.08	-0.28	0.62	0.67	0.0001263	0.0005057
CASQ2	1p13.1	5.53	5.81	-0.28	0.22	0.4	3.26e-18	2.35e-16
CCDC178	18q12.1	5.65	5.93	-0.28	0.29	0.52	3.68e-12	7.27e-11
DNAJC14	12q13.2	6.94	7.22	-0.28	0.36	0.32	3.07e-10	4.1e-09
TRIP4	15q22.31	7.49	7.77	-0.28	0.35	0.33	4.32e-10	5.52e-09
ICMT	1p36.21	7.76	8.04	-0.28	0.34	0.38	4.56e-10	5.81e-09
CRNKL1	20p11.2	6.23	6.51	-0.28	0.38	0.37	3.24e-09	3.5e-08
IFT88	13q12.1	6.4	6.68	-0.28	0.39	0.42	4.61e-09	4.78e-08
NRAV	--	6.74	7.02	-0.28	0.38	0.44	7.47e-09	7.4e-08
IMP3	15q24	10.39	10.67	-0.28	0.4	0.37	2.79e-08	2.46e-07
EPOR	19p13.3-p13.2	5.69	5.97	-0.28	0.42	0.45	7.43e-08	5.97e-07
EGLN2	19q13.2	10.67	10.95	-0.28	0.44	0.64	4.74e-07	3.227e-06
LMAN2L	2q11.2	8.06	8.34	-0.28	0.47	0.41	1.287e-06	7.983e-06
MYOZ3	5q33.1	5.94	6.22	-0.28	0.5	0.58	2.775e-06	1.596e-05
PRCP	11q14	8.57	8.85	-0.28	0.5	0.7	3.104e-06	1.768e-05
STUB1	16p13.3	9.07	9.35	-0.28	0.5	0.45	3.576e-06	2.013e-05
CA11	19q13.3	6.07	6.35	-0.28	0.5	0.74	3.756e-06	2.099e-05
UBE3A	15q11.2	8.84	9.12	-0.28	0.5	0.47	4.94e-06	2.691e-05
FAM172A	5q15	8.25	8.53	-0.28	0.52	0.38	5.941e-06	3.185e-05
HSPA5	9q33.3	8.2	8.47	-0.27	0.48	0.53	2.144e-06	1.266e-05
DNAL4	22q13.1	9.04	9.31	-0.27	0.51	0.45	1.022e-05	5.224e-05
CALM1	14q32.11	10.53	10.8	-0.27	0.57	0.46	6.705e-05	0.0002858
TEX2	17q23.3	8.87	9.14	-0.27	0.58	0.5	8.228e-05	0.0003433
DECR2	16p13.3	8.36	8.63	-0.27	0.63	0.67	0.0002036	0.0007784
LIN7A	12q21	5.47	5.74	-0.27	0.22	0.5	3.02e-18	2.19e-16
EMX1	2p13.2	5.31	5.58	-0.27	0.23	0.53	4.17e-17	2.36e-15
PTPRB	12q15-q21	5.85	6.12	-0.27	0.24	0.32	3.56e-16	1.62e-14
EID1	15q21.1	5.92	6.19	-0.27	0.26	0.32	2.96e-14	9.14e-13
ST8SIA6	10p12.33	5.64	5.91	-0.27	0.27	0.38	9.12e-14	2.54e-12
ZBTB47	3p22.1	5.93	6.2	-0.27	0.28	0.34	3.87e-13	9.42e-12
INADL	1p31.3	5.85	6.12	-0.27	0.3	0.37	4.11e-12	8.01e-11
CATSPER2P1	15q15.3	6.26	6.53	-0.27	0.3	0.35	9.38e-12	1.7e-10
TXNDC15	5q31.1	6.3	6.57	-0.27	0.3	0.35	1.06e-11	1.9e-10
DNAJC1	10p12.31	5.92	6.19	-0.27	0.33	0.56	4.8e-10	6.09e-09
NDNF	4q27	5.52	5.79	-0.27	0.33	0.54	7.61e-10	9.22e-09
METTL25	12q21.31	7.18	7.45	-0.27	0.39	0.45	2.63e-08	2.34e-07
CDS2	20p13	7.56	7.83	-0.27	0.4	0.42	5.25e-08	4.36e-07
CTR9	11p15.3	6.64	6.91	-0.27	0.43	0.41	5.14e-07	3.476e-06
SYP	Xp11.23-p11.22	5.51	5.78	-0.27	0.42	0.8	7.27e-07	4.771e-06
SCAMP1	5q14.1	6.01	6.28	-0.27	0.45	0.48	1.076e-06	6.817e-06
CCDC117	22q12.1	7.97	8.24	-0.27	0.5	0.75	5.265e-06	2.852e-05
ZMYND8	20q13.12	7.27	7.54	-0.27	0.5	0.53	9.162e-06	4.72e-05
ADHFE1	8q13.1	6.68	6.95	-0.27	0.5	0.6	1.206e-05	6.07e-05
CALCRL	2q32.1	6.27	6.54	-0.27	0.53	0.49	2.112e-05	0.0001007
ROPN1L	5p15.2	5.67	5.94	-0.27	0.53	0.54	3.443e-05	0.0001569
MAD2L1BP	6p21.1	6.56	6.83	-0.27	0.59	0.51	0.0001342	0.0005343
SCG2	2q35-q36	5.76	6.03	-0.27	0.6	0.92	0.0001921	0.0007375
FRAT1	10q24.1	5.62	5.89	-0.27	0.2	0.26	3.41e-20	3.54e-18
PPP1R12B	1q32.1	6.04	6.31	-0.27	0.26	0.26	2.37e-14	7.49e-13
WDR20	14q32.31	7.54	7.81	-0.27	0.31	0.31	2.79e-11	4.61e-10
HSPA1L	6p21.3	6.29	6.56	-0.27	0.32	0.33	5.51e-11	8.54e-10
SLC25A12	2q24	6.87	7.14	-0.27	0.33	0.44	1.66e-10	2.34e-09
HLA-F-AS1	6p22.1	6.19	6.46	-0.27	0.36	0.5	2.85e-09	3.11e-08
SLMAP	3p21.2-p14.3	8.34	8.61	-0.27	0.35	0.38	3.93e-09	4.14e-08
RBM3	Xp11.2	6.33	6.6	-0.27	0.39	0.43	2.65e-08	2.35e-07
PPP4R4	14q32.2	5.45	5.72	-0.27	0.38	0.71	4.94e-08	4.12e-07
PCSK4	19p13.3	5.75	6.02	-0.27	0.41	0.43	4.99e-08	4.17e-07
INTU	4q28.1	6.11	6.38	-0.27	0.4	0.39	5.71e-08	4.72e-07
PREPL	2p21	6.73	7	-0.27	0.41	0.37	6.83e-08	5.54e-07
OXA1L	14q11.2	8.48	8.75	-0.27	0.41	0.36	7.91e-08	6.33e-07
TMEM80	11p15.5	6.95	7.22	-0.27	0.41	0.47	8.66e-08	6.89e-07
NDUFAF3	3p21.31	10.91	11.18	-0.27	0.43	0.41	1.32e-07	1.012e-06
SUMF2	7q11.1	6.87	7.14	-0.27	0.42	0.57	1.91e-07	1.413e-06
C17ORF75	17q11.2	5.91	6.18	-0.27	0.42	0.45	2.05e-07	1.502e-06
INTS12	4q24	8.84	9.11	-0.27	0.43	0.38	2.36e-07	1.704e-06
CTDSP2	12q14.1	9.46	9.73	-0.27	0.44	0.4	3.97e-07	2.746e-06
PFDN5	12q12	11.47	11.74	-0.27	0.45	0.44	5.26e-07	3.552e-06
IFT20	17q11.2	8.68	8.95	-0.27	0.46	0.41	1.202e-06	7.527e-06
RFTN2	2q33.1	6.07	6.34	-0.27	0.48	0.45	5.978e-06	3.203e-05
YIPF6	Xq12	8.88	9.15	-0.27	0.5	0.41	7.318e-06	3.857e-05
OGFOD3	17q25.3	6.98	7.25	-0.27	0.54	0.44	1.869e-05	9.037e-05
PELI2	14q21	6.03	6.3	-0.27	0.54	0.49	1.968e-05	9.468e-05
CRELD1	3p25.3	8.5	8.77	-0.27	0.53	0.49	2.275e-05	0.0001078
SYTL1	1p36.11	6.36	6.63	-0.27	0.55	0.5	3.037e-05	0.0001404
SNRNP25	16p13.3	9.63	9.9	-0.27	0.55	0.52	4.037e-05	0.0001811
CDK14	7q21-q22	7.58	7.85	-0.27	0.56	0.53	6.535e-05	0.0002795
PTPRE	10q26	7.53	7.8	-0.27	0.56	0.53	6.554e-05	0.0002801
TMEM256	17p13.1	10.41	10.68	-0.27	0.61	0.48	0.0001046	0.0004265
TRPS1	8q24.12	6.58	6.85	-0.27	0.59	0.56	0.0001324	0.0005278
DHRS4	14q11.2	9.27	9.54	-0.27	0.62	0.51	0.0001868	0.0007212
ANKMY1	2q37.3	7.41	7.68	-0.27	0.61	0.56	0.0001909	0.0007347
GGPS1	1q43	8.95	9.21	-0.26	0.46	0.49	4.155e-06	2.298e-05
MS4A8	11q12.2	5.47	5.73	-0.26	0.32	0.63	9.89e-10	1.17e-08
OSGEPL1	2q32.2	6.14	6.4	-0.26	0.34	0.31	3.13e-09	3.39e-08
ACMSD	2q21.3	6.18	6.44	-0.26	0.37	0.58	4.78e-08	4.01e-07
ZNF330	4q31.21	7.81	8.07	-0.26	0.47	0.37	2.538e-06	1.47e-05
ZNF839	14q32.31	7.88	8.14	-0.26	0.51	0.5	2.229e-05	0.0001057
USP22	17p11.2	6.39	6.65	-0.26	0.54	0.49	3.562e-05	0.0001617
MS4A14	11q12.2	5.93	6.19	-0.26	0.57	0.66	8.961e-05	0.0003707
RAPGEF3	12q13.1	6.06	6.32	-0.26	0.55	0.51	9.975e-05	0.0004083
FAM102B	1p13.3	6.93	7.19	-0.26	0.57	0.63	0.0001591	0.0006252
MRPS14	1q25.1	6.13	6.39	-0.26	0.25	0.33	1.16e-14	3.94e-13
COX4I2	20q11.21	5.91	6.17	-0.26	0.27	0.33	3.13e-13	7.79e-12
CYTL1	4p16-p15	5.4	5.66	-0.26	0.27	0.42	8.04e-13	1.81e-11
UGT2B15	4q13	5.4	5.66	-0.26	0.27	0.64	1.38e-12	2.98e-11
MMP28	17q12	5.66	5.92	-0.26	0.28	0.34	3.55e-12	7.04e-11
ELF2	4q28	6.45	6.71	-0.26	0.32	0.35	9.73e-11	1.45e-09
DBP	19q13.3	6.29	6.55	-0.26	0.34	0.46	1.03e-09	1.22e-08
CSTF2T	10q11	6.13	6.39	-0.26	0.36	0.3	3.63e-09	3.86e-08
LEP	7q31.3	5.58	5.84	-0.26	0.36	0.79	1.62e-08	1.51e-07
OARD1	6p21.1	7.99	8.25	-0.26	0.37	0.41	4.44e-08	3.75e-07
SLC25A35	17p13.1	5.96	6.22	-0.26	0.37	0.5	6e-08	4.93e-07
PER3	1p36.23	6.55	6.81	-0.26	0.4	0.51	1.8e-07	1.343e-06
TM6SF1	15q24-q26	6.26	6.52	-0.26	0.41	0.47	1.91e-07	1.409e-06
CPT2	1p32	8.26	8.52	-0.26	0.42	0.4	4.12e-07	2.841e-06
CYP2R1	11p15.2	6.96	7.22	-0.26	0.44	0.41	1.295e-06	8.028e-06
CREBBP	16p13.3	8.41	8.67	-0.26	0.45	0.41	1.909e-06	1.141e-05
C11ORF54	11q21	7.54	7.8	-0.26	0.47	0.46	3.488e-06	1.967e-05
RRNAD1	1q23.1	7.91	8.17	-0.26	0.48	0.54	6.362e-06	3.393e-05
WDR60	7q36.3	7.48	7.74	-0.26	0.47	0.43	8.346e-06	4.341e-05
RNLS	10q23.31	6.99	7.25	-0.26	0.49	0.61	8.963e-06	4.631e-05
INSIG2	2q14.2	7.67	7.93	-0.26	0.49	0.45	1.075e-05	5.465e-05
RETSAT	2p11.2	6.4	6.66	-0.26	0.49	0.48	1.724e-05	8.404e-05
ZNF626	19p12	5.98	6.24	-0.26	0.52	0.47	1.935e-05	9.325e-05
CXORF40A	Xq28	8.16	8.42	-0.26	0.5	0.54	2.021e-05	9.699e-05
C19ORF70	19p13.3	9.78	10.04	-0.26	0.51	0.43	2.373e-05	0.0001119
PTPRD	9p23-p24.3	6	6.26	-0.26	0.5	0.64	2.934e-05	0.000136
ZDHHC1	16q22.1	6.92	7.18	-0.26	0.54	0.47	3.226e-05	0.000148
ERMARD	6q27	7.23	7.49	-0.26	0.51	0.41	3.44e-05	0.0001568
UBR7	14q32.12	7.75	8.01	-0.26	0.52	0.44	3.475e-05	0.0001581
RAB11FIP2	10q26.11	7.33	7.59	-0.26	0.53	0.37	4.239e-05	0.0001893
ADD1	4p16.3	10.72	10.98	-0.26	0.53	0.37	4.555e-05	0.000202
DGCR6L	22q11.21	9.88	10.14	-0.26	0.54	0.46	7.389e-05	0.0003119
PRKCD	3p21.31	9.08	9.34	-0.26	0.54	0.61	8.328e-05	0.0003471
TMX1	14q22.1	8.71	8.97	-0.26	0.55	0.47	8.761e-05	0.0003632
RAB37	17q25.1	6.04	6.3	-0.26	0.6	0.52	0.0001666	0.0006516
TTC37	5q15	7.96	8.21	-0.25	0.39	0.36	1.71e-07	1.284e-06
TMEM167B	1p13.3	7.89	8.14	-0.25	0.49	0.36	1.634e-05	8.005e-05
TAF7	5q31	7.8	8.05	-0.25	0.55	0.54	0.0001677	0.0006554
FGF10	5p13-p12	5.25	5.5	-0.25	0.14	0.54	3.75e-26	1.36e-23
SLC7A4	22q11.21	5.48	5.73	-0.25	0.2	0.51	1.17e-17	7.48e-16
SOX17	8q11.23	5.69	5.94	-0.25	0.2	0.37	1.36e-17	8.61e-16
LILRA2	19q13.4	5.52	5.77	-0.25	0.21	0.34	6.25e-17	3.41e-15
SGCD	5q33-q34	5.69	5.94	-0.25	0.23	0.38	2.05e-14	6.56e-13
FAM114A2	5q33.2	6.04	6.29	-0.25	0.27	0.25	1.81e-12	3.81e-11
IGF1	12q23.2	5.58	5.83	-0.25	0.27	0.54	3.3e-12	6.61e-11
SPOPL	2q22.1	6.15	6.4	-0.25	0.3	0.39	4.91e-11	7.71e-10
SLC39A9	14q24.1	5.96	6.21	-0.25	0.3	0.33	6.62e-11	1.01e-09
AKAP10	17p11.1	6.05	6.3	-0.25	0.31	0.34	1.82e-10	2.54e-09
CLGN	4q28.3-q31.1	5.5	5.75	-0.25	0.31	0.52	7.57e-10	9.19e-09
SHC2	19p13.3	5.76	6.01	-0.25	0.32	0.36	1.26e-09	1.46e-08
RUNX1T1	8q22	5.79	6.04	-0.25	0.34	0.45	2.14e-09	2.39e-08
MAP2K5	15q23	6.76	7.01	-0.25	0.33	0.3	5.81e-09	5.89e-08
DYNC2H1	11q21-q22.1	6.34	6.59	-0.25	0.35	0.46	1.76e-08	1.62e-07
CALCOCO1	12q13.13	6.5	6.75	-0.25	0.36	0.33	2.3e-08	2.08e-07
SWSAP1	19p13.2	6	6.25	-0.25	0.37	0.34	2.76e-08	2.44e-07
SEC11A	15q25.3	10.32	10.57	-0.25	0.36	0.36	3.61e-08	3.11e-07
RBM23	14q11.2	8.78	9.03	-0.25	0.36	0.37	3.88e-08	3.32e-07
DET1	15q25.3	6.61	6.86	-0.25	0.37	0.33	4.45e-08	3.75e-07
RIMS4	20q13.12	5.73	5.98	-0.25	0.37	0.64	1.07e-07	8.33e-07
PEX11G	19p13.2	5.96	6.21	-0.25	0.39	0.34	1.37e-07	1.042e-06
POC5	5q13.3	7.21	7.46	-0.25	0.39	0.33	2.09e-07	1.528e-06
DPP8	15q22	7.28	7.53	-0.25	0.4	0.31	2.11e-07	1.542e-06
FAAH2	Xp11.21	6.29	6.54	-0.25	0.4	0.43	2.4e-07	1.729e-06
MRPL53	2p13.1	8.29	8.54	-0.25	0.41	0.38	4.47e-07	3.063e-06
IKZF5	10q26	6.2	6.45	-0.25	0.43	0.34	1.492e-06	9.135e-06
GMPPB	3p21.31	7	7.25	-0.25	0.44	0.47	2.038e-06	1.21e-05
SCAND1	20q11.1-q11.23	8.2	8.45	-0.25	0.44	0.47	3.984e-06	2.211e-05
MAP1A	15q15.3	6.63	6.88	-0.25	0.45	0.49	4.52e-06	2.484e-05
PHYKPL	5q35.3	6.94	7.19	-0.25	0.46	0.36	7.225e-06	3.815e-05
TBC1D9B	5q35.3	7.68	7.93	-0.25	0.47	0.41	7.475e-06	3.93e-05
TBC1D14	4p16.1	8.55	8.8	-0.25	0.47	0.44	8.196e-06	4.272e-05
AFTPH	2p14	6.63	6.88	-0.25	0.47	0.51	1.039e-05	5.298e-05
EIF3J	15q21.1	6.93	7.18	-0.25	0.47	0.37	1.223e-05	6.15e-05
TP53I11	11p11.2	6.53	6.78	-0.25	0.48	0.47	1.489e-05	7.357e-05
ATG16L1	2q37.1	8.16	8.41	-0.25	0.48	0.49	1.531e-05	7.546e-05
FBXW4	10q24	7.9	8.15	-0.25	0.49	0.47	1.73e-05	8.43e-05
GADD45B	19p13.3	7.21	7.46	-0.25	0.48	0.56	1.747e-05	8.501e-05
KLHL3	5q31	6.72	6.97	-0.25	0.48	0.52	1.818e-05	8.822e-05
RGS12	4p16.3	7.9	8.15	-0.25	0.49	0.44	1.867e-05	9.032e-05
PIGN	18q21.33	7.49	7.74	-0.25	0.5	0.47	2.086e-05	9.967e-05
BMPR2	2q33-q34	7.5	7.75	-0.25	0.49	0.46	2.315e-05	0.0001093
N6AMT1	21q21.3	6.84	7.09	-0.25	0.49	0.45	2.568e-05	0.0001203
TMEM218	11q24.2	8.24	8.49	-0.25	0.5	0.44	3.203e-05	0.0001471
TM2D2	8p11.22	6.92	7.17	-0.25	0.5	0.54	4.747e-05	0.0002099
TRAPPC2B	19q13.4	7.15	7.4	-0.25	0.53	0.49	5.592e-05	0.0002431
ASMTL	Xp22.3; Yp11.3	7.62	7.87	-0.25	0.53	0.46	6.392e-05	0.0002744
ARL6IP5	3p14	10.37	10.62	-0.25	0.51	0.47	7.496e-05	0.0003157
EP300	22q13.2	7.55	7.8	-0.25	0.51	0.48	7.961e-05	0.0003337
GRM4	6p21.3	5.87	6.12	-0.25	0.52	0.77	8.841e-05	0.0003662
PLEKHA3	2q31.2	6.39	6.64	-0.25	0.55	0.41	8.933e-05	0.0003696
SCARB2	4q21.1	10.98	11.23	-0.25	0.53	0.4	9.989e-05	0.0004087
AFP	4q13.3	5.59	5.84	-0.25	0.54	0.82	0.0001301	0.0005201
TATDN3	1q32.3	6.67	6.92	-0.25	0.58	0.45	0.0002302	0.0008684
DIRC2	3q21.1	7.95	8.2	-0.25	0.46	0.43	4.572e-06	2.508e-05
SLTM	15q22.1	7.89	8.13	-0.24	0.45	0.42	5.388e-06	2.913e-05
POLR3K	16p13.3	7.81	8.05	-0.24	0.47	0.55	3.333e-05	0.0001524
PCSK1	5q15-q21	5.35	5.59	-0.24	0.16	1.05	6.35e-14	1.83e-12
NAV3	12q21.2	5.63	5.87	-0.24	0.24	0.59	2.38e-13	6.08e-12
PDK2	17q21.33	5.72	5.96	-0.24	0.25	0.29	2.71e-13	6.86e-12
RORA	15q22.2	6.06	6.3	-0.24	0.26	0.31	6.48e-13	1.51e-11
KCNK15	20q13.12	5.59	5.83	-0.24	0.27	0.37	4.73e-12	9.1e-11
CCNL2	1p36.33	5.8	6.04	-0.24	0.31	0.35	2.22e-09	2.46e-08
GDAP1	8q21.11	5.63	5.87	-0.24	0.31	0.61	2.58e-09	2.82e-08
ORAI3	16p11.2	5.91	6.15	-0.24	0.32	0.32	3.24e-09	3.5e-08
PLCL1	2q33	5.68	5.92	-0.24	0.33	0.42	6.49e-09	6.48e-08
GIN1	5q21.1	5.89	6.13	-0.24	0.34	0.32	2.66e-08	2.36e-07
POLR3GL	1q21.1	8.92	9.16	-0.24	0.35	0.48	3.17e-08	2.76e-07
KANSL3	2q11.2	8.57	8.81	-0.24	0.35	0.43	3.56e-08	3.07e-07
STAM2	2q23.3	6.25	6.49	-0.24	0.37	0.34	1.48e-07	1.122e-06
ARHGAP24	4q22.1	6.39	6.63	-0.24	0.37	0.41	1.81e-07	1.346e-06
ELP6	3p21.31	8.19	8.43	-0.24	0.36	0.33	1.9e-07	1.407e-06
ASB8	12q13.11	7.17	7.41	-0.24	0.38	0.34	2.76e-07	1.968e-06
DHRS4L2	14q11.2	6.34	6.58	-0.24	0.42	0.45	1.975e-06	1.177e-05
CTBS	1p22	7.85	8.09	-0.24	0.42	0.45	2.547e-06	1.475e-05
PPHLN1	12q12	8	8.24	-0.24	0.42	0.35	2.72e-06	1.567e-05
KCNC2	12q14.1	5.33	5.57	-0.24	0.41	0.7	3.148e-06	1.79e-05
SWI5	9q34.11	8.5	8.74	-0.24	0.43	0.41	4.009e-06	2.224e-05
CCT6B	17q12	6.27	6.51	-0.24	0.43	0.47	4.414e-06	2.432e-05
HIST1H2BC	6p22.1	5.76	6	-0.24	0.42	0.66	5.306e-06	2.872e-05
MRPL43	10q24.31	6.01	6.25	-0.24	0.43	0.55	7.985e-06	4.175e-05
ATXN1	6p23	6.68	6.92	-0.24	0.43	0.52	8.169e-06	4.262e-05
LIPT1	2q11.2	6.67	6.91	-0.24	0.46	0.38	1.616e-05	7.923e-05
VWA5A	11q24.1	6.24	6.48	-0.24	0.47	0.5	1.69e-05	8.25e-05
MEOX1	17q21	6	6.24	-0.24	0.45	0.69	2.486e-05	0.0001168
MPP5	14q23.3	6.85	7.09	-0.24	0.52	0.42	6.573e-05	0.0002807
DNAJB12	10q22.1	6.39	6.63	-0.24	0.5	0.39	6.982e-05	0.0002965
ST6GALNAC6	9q34.11	7.31	7.55	-0.24	0.51	0.44	7.402e-05	0.0003123
GPATCH2	1q41	7.12	7.36	-0.24	0.51	0.63	9.552e-05	0.0003927
EDEM1	3p26.1	6.83	7.07	-0.24	0.53	0.44	0.0001174	0.0004734
TMEM5	12q14.2	8.95	9.19	-0.24	0.53	0.45	0.0001251	0.0005013
C1ORF56	1q21.3	6.26	6.5	-0.24	0.54	0.41	0.0002195	0.0008333
C3ORF18	3p21.3	5.53	5.77	-0.24	0.18	0.29	1.16e-18	9.19e-17
MPI	15q24.1	6.15	6.39	-0.24	0.27	0.3	5.82e-12	1.1e-10
OS9	12q13	6.94	7.18	-0.24	0.32	0.33	3.46e-09	3.71e-08
FLRT2	14q24-q32	5.86	6.1	-0.24	0.38	0.48	5.7e-07	3.822e-06
CNTN1	12q11-q12	5.61	5.85	-0.24	0.43	0.55	2.96e-06	1.69e-05
S1PR1	1p21	6.19	6.43	-0.24	0.42	0.48	3.403e-06	1.922e-05
CCBL2	1p22.2	7.48	7.72	-0.24	0.44	0.48	5.047e-06	2.743e-05
PNPLA2	11p15.5	7.4	7.64	-0.24	0.46	0.56	1.234e-05	6.203e-05
GRB2	17q24-q25	7.36	7.6	-0.24	0.45	0.56	1.348e-05	6.728e-05
GPAM	10q25.2	6.36	6.6	-0.24	0.47	0.62	2.018e-05	9.689e-05
ZNF679	7q11.21	5.86	6.1	-0.24	0.54	0.61	0.0001217	0.0004896
CBX4	17q25.3	7.44	7.68	-0.24	0.53	0.64	0.0001242	0.000498
THUMPD1	16p12.3	8.05	8.29	-0.24	0.46	0.49	9.092e-06	4.69e-05
KIAA0430	16p13.11	9.38	9.62	-0.24	0.48	0.37	2.261e-05	0.0001071
HECTD2	10q23.32	5.72	5.95	-0.23	0.26	0.33	1.17e-11	2.06e-10
C16ORF74	16q24.1	5.71	5.94	-0.23	0.31	0.39	8.08e-09	7.94e-08
MTIF3	13q12.2	8.61	8.84	-0.23	0.35	0.36	1.72e-07	1.292e-06
ABHD17A	19p13.3	6.71	6.94	-0.23	0.34	0.34	1.92e-07	1.417e-06
CHMP6	17q25.3	5.81	6.04	-0.23	0.35	0.33	2.41e-07	1.738e-06
CNOT8	5q31-q33	7.31	7.54	-0.23	0.38	0.41	1.762e-06	1.061e-05
CLK4	5q35	6.6	6.83	-0.23	0.4	0.35	2.188e-06	1.29e-05
GRK4	4p16.3	6.02	6.25	-0.23	0.4	0.42	2.897e-06	1.657e-05
UBXN6	19p13	8.28	8.51	-0.23	0.41	0.35	4.115e-06	2.278e-05
POLDIP2	17q11.2	6.97	7.2	-0.23	0.42	0.45	5.927e-06	3.178e-05
NDUFA3	19q13.42	11.18	11.41	-0.23	0.41	0.4	6.752e-06	3.587e-05
PAN3	13q12.2	8.54	8.77	-0.23	0.46	0.47	3.452e-05	0.0001572
NCOR1	17p11.2	6.72	6.95	-0.23	0.46	0.41	3.561e-05	0.0001617
LRRC49	15q23	6.31	6.54	-0.23	0.47	0.46	3.882e-05	0.0001748
CLUAP1	16p13.3	7.21	7.44	-0.23	0.48	0.46	4.225e-05	0.0001888
CD33	19q13.3	6.22	6.45	-0.23	0.46	0.5	4.713e-05	0.0002086
COG2	1q42.2	8.36	8.59	-0.23	0.51	0.52	7.697e-05	0.0003237
SF3B1	2q33.1	6.55	6.78	-0.23	0.48	0.4	7.783e-05	0.000327
GLYR1	16p13.3	8.16	8.39	-0.23	0.49	0.41	8.044e-05	0.0003367
SCARF2	22q11.21	6.39	6.62	-0.23	0.49	0.58	8.075e-05	0.0003378
MTHFS	15q25.1	8.12	8.35	-0.23	0.5	0.44	8.12e-05	0.0003395
KLHL12	1q32.1	8.61	8.84	-0.23	0.5	0.44	9.294e-05	0.0003834
UBE2K	4p14	8.07	8.3	-0.23	0.51	0.41	0.0001031	0.000421
ZNF302	19q13.11	8.78	9.01	-0.23	0.53	0.49	0.000163	0.0006383
ANKRD24	19p13.3	5.97	6.2	-0.23	0.52	0.47	0.0001723	0.0006721
ANXA7	10q22.2	9.69	9.92	-0.23	0.53	0.37	0.0002304	0.0008688
BRE	2p23.2	8.02	8.25	-0.23	0.52	0.4	0.0002407	0.0009039
SHISA5	3p21.31	9.95	10.18	-0.23	0.51	0.42	0.0002421	0.0009087
CNTD1	17q21.31	5.44	5.67	-0.23	0.2	0.36	2.57e-16	1.22e-14
HOGA1	10q24.2	5.33	5.56	-0.23	0.21	0.39	2.96e-14	9.14e-13
MPP2	17q21.31	5.61	5.84	-0.23	0.23	0.48	2.19e-13	5.63e-12
GLS2	12q13.3	5.44	5.67	-0.23	0.24	0.39	1.8e-12	3.8e-11
GNMT	6p12	5.61	5.84	-0.23	0.23	0.46	2e-12	4.18e-11
PHF7	3p21.1	5.73	5.96	-0.23	0.28	0.32	7.34e-10	8.94e-09
LY6G5C	6p21.33	5.7	5.93	-0.23	0.32	0.31	1.87e-08	1.72e-07
LRRC46	17q21.32	5.65	5.88	-0.23	0.33	0.34	3.51e-08	3.03e-07
MSH3	5q14.1	6.98	7.21	-0.23	0.38	0.33	6.55e-07	4.339e-06
PRKAB1	12q24.1-q24.3	7.24	7.47	-0.23	0.37	0.37	7.1e-07	4.665e-06
PDS5B	13q12.3	6.32	6.55	-0.23	0.38	0.37	8.64e-07	5.584e-06
SP2	17q21.32	6.99	7.22	-0.23	0.38	0.37	9.36e-07	6.015e-06
DOLK	9q34.11	7.28	7.51	-0.23	0.37	0.34	1.228e-06	7.673e-06
MRAP	21q22.1	5.61	5.84	-0.23	0.37	0.65	1.292e-06	8.009e-06
TRIM41	5q35.3	7.54	7.77	-0.23	0.45	0.38	2.509e-05	0.0001177
LRFN2	6p21.2-p21.1	5.49	5.72	-0.23	0.45	0.43	4.167e-05	0.0001863
STXBP1	9q34.1	5.98	6.21	-0.23	0.47	0.42	4.723e-05	0.0002089
DPYD	1p22	6.08	6.31	-0.23	0.49	0.49	7.149e-05	0.0003028
DRAM2	1p13.3	7.36	7.59	-0.23	0.5	0.44	9.552e-05	0.0003927
SKAP2	7p15.2	6.99	7.22	-0.23	0.51	0.54	0.0001313	0.0005235
BCOR	Xp11.4	7.44	7.67	-0.23	0.51	0.49	0.0001671	0.0006534
RAB2B	14q11.2	9.13	9.36	-0.23	0.35	0.36	5.06e-08	4.22e-07
COMMD4	15q24.2	9.47	9.7	-0.23	0.41	0.37	2.612e-06	1.51e-05
LRP1B	2q21.2	5.43	5.65	-0.22	0.17	0.63	4.91e-17	2.75e-15
YTHDC2	5q22.2	6.01	6.23	-0.22	0.28	0.29	5.99e-10	7.46e-09
GLCCI1	7p21.3	6.22	6.44	-0.22	0.29	0.28	1.42e-09	1.63e-08
SPTBN4	19q13.13	5.64	5.86	-0.22	0.31	0.37	4.68e-08	3.94e-07
TOLLIP	11p15.5	7.06	7.28	-0.22	0.37	0.47	8.25e-07	5.348e-06
C6	5p13	5.68	5.9	-0.22	0.37	0.57	1.241e-06	7.735e-06
KIAA0391	14q13.2	8.37	8.59	-0.22	0.39	0.39	2.201e-06	1.297e-05
VPS8	3q27.2	7.77	7.99	-0.22	0.41	0.32	3.742e-06	2.092e-05
PPP3CB	10q22.2	8.67	8.89	-0.22	0.44	0.39	2.086e-05	9.967e-05
ZFHX4	8q21.11	5.56	5.78	-0.22	0.45	0.36	2.189e-05	0.000104
VPS37C	11q12.2	9.94	10.16	-0.22	0.45	0.49	2.846e-05	0.0001323
SMIM7	19p13.11	8.1	8.32	-0.22	0.44	0.35	3.791e-05	0.0001712
RBM22	5q33.1	9.91	10.13	-0.22	0.44	0.31	3.95e-05	0.0001776
YWHAB	20q13.1	11.62	11.84	-0.22	0.44	0.36	4.615e-05	0.0002044
PLK2	5q12.1-q13.2	6.01	6.23	-0.22	0.45	0.51	4.8e-05	0.0002119
CCDC28A	6q23.1-q24.1	8.26	8.48	-0.22	0.44	0.45	5.386e-05	0.000235
EBAG9	8q23	9.25	9.47	-0.22	0.47	0.48	8.813e-05	0.0003652
OXR1	8q23	8.83	9.05	-0.22	0.48	0.48	9.446e-05	0.000389
MACF1	1p32-p31	8.78	9	-0.22	0.48	0.48	0.0001208	0.0004862
TRH	3q13.3-q21	5.43	5.65	-0.22	0.48	0.84	0.0002626	0.0009766
GRIK1-AS1	21q22.11	5.38	5.6	-0.22	0.12	0.48	8.47e-28	4.52e-25
NXPH3	17q21.33	5.48	5.7	-0.22	0.15	0.39	6.74e-22	9.86e-20
MYCT1	6q25.2	5.54	5.76	-0.22	0.21	0.31	1.9e-14	6.12e-13
FLT3	13q12	5.57	5.79	-0.22	0.23	0.43	2.57e-12	5.24e-11
PROCR	20q11.2	6.12	6.34	-0.22	0.26	0.37	1.62e-10	2.29e-09
KCND2	7q31	5.58	5.8	-0.22	0.26	0.51	2.45e-10	3.34e-09
MITF	3p14.2-p14.1	5.8	6.02	-0.22	0.28	0.33	1.46e-09	1.68e-08
LINC01089	12q24.31	6.19	6.41	-0.22	0.32	0.44	2.93e-08	2.56e-07
APOM	6p21.33	6.2	6.42	-0.22	0.32	0.42	4.88e-08	4.08e-07
C4A	6p21.3	5.65	5.87	-0.22	0.32	0.42	8.1e-08	6.47e-07
MED13L	12q24.21	6.16	6.38	-0.22	0.34	0.45	1.39e-07	1.057e-06
C14ORF37	14q23.1	5.79	6.01	-0.22	0.35	0.4	2.63e-07	1.883e-06
KRR1	12q21.2	6	6.22	-0.22	0.35	0.33	3.16e-07	2.23e-06
AQP7	9p13	5.57	5.79	-0.22	0.35	0.58	5.03e-07	3.406e-06
GPR108	19p13.3	7.23	7.45	-0.22	0.37	0.36	1.11e-06	7.016e-06
SORCS2	4p16.1	5.61	5.83	-0.22	0.38	0.45	1.449e-06	8.902e-06
CHST14	15q15.1	7.08	7.3	-0.22	0.38	0.33	2.328e-06	1.36e-05
PDIK1L	1p36.11	6.98	7.2	-0.22	0.39	0.4	2.786e-06	1.601e-05
SLC10A7	4q31.22	6.41	6.63	-0.22	0.4	0.32	3.176e-06	1.805e-05
NUBP1	16p13.13	7.41	7.63	-0.22	0.44	0.35	1.802e-05	8.752e-05
EPN2	17p11.2	7.13	7.35	-0.22	0.42	0.47	1.87e-05	9.04e-05
RNF141	11p15.4|11p15	6.46	6.68	-0.22	0.46	0.42	3.336e-05	0.0001525
ZNF609	15q22.31	7.05	7.27	-0.22	0.46	0.45	4.31e-05	0.0001921
TRIM45	1p13.1	6.73	6.95	-0.22	0.45	0.53	4.389e-05	0.0001952
LARP7	4q25	7.41	7.63	-0.22	0.46	0.42	4.879e-05	0.0002147
HOXB4	17q21.32	5.8	6.02	-0.22	0.46	0.57	5.844e-05	0.0002531
MSR1	8p22	5.94	6.16	-0.22	0.48	0.56	0.0001454	0.0005755
PLEKHH3	17q21.2	7.5	7.72	-0.22	0.48	0.5	0.0001598	0.0006276
RAPGEF6	5q31.1	7.74	7.96	-0.22	0.5	0.47	0.0002376	0.0008933
RIOK2	5q15	7.49	7.71	-0.22	0.53	0.4	0.0002437	0.0009136
RNF4	4p16.3	7.66	7.88	-0.22	0.51	0.34	0.0002596	0.0009671
SOCS4	14q22.1	7.03	7.25	-0.22	0.51	0.33	0.0002678	0.000994
COQ10B	2q33.1	8.73	8.95	-0.22	0.42	0.34	9.007e-06	4.65e-05
MRPL46	15q25.3	8.13	8.35	-0.22	0.51	0.43	0.0002273	0.0008601
SPATA17	1q41	5.52	5.73	-0.21	0.27	0.41	2.2e-09	2.44e-08
RNASEK	17p13.1	9.51	9.72	-0.21	0.37	0.38	1.586e-06	9.652e-06
C11ORF63	11q24.1	6.02	6.23	-0.21	0.37	0.39	2.196e-06	1.295e-05
NME6	3p21	7.02	7.23	-0.21	0.37	0.38	5.11e-06	2.772e-05
NCOA4	10q11.2	11.04	11.25	-0.21	0.48	0.39	0.0001748	0.000681
VEGFB	11q13	10.85	11.06	-0.21	0.48	0.47	0.0002236	0.0008476
PRR13	12q12	11.67	11.88	-0.21	0.48	0.35	0.0002288	0.0008641
EIF3J-AS1	15q21.1	5.62	5.83	-0.21	0.19	0.22	1.95e-15	7.67e-14
CCDC96	4p16.1	5.57	5.78	-0.21	0.2	0.23	1.65e-14	5.37e-13
ERO1B	1q42.2-q43	5.48	5.69	-0.21	0.21	0.36	1.19e-13	3.18e-12
AKAP12	6q24-q25	5.78	5.99	-0.21	0.24	0.36	3.18e-11	5.19e-10
EPB41L4A	5q21.3	5.7	5.91	-0.21	0.26	0.28	4.44e-10	5.66e-09
NTS	12q21	5.42	5.63	-0.21	0.22	1.06	1.61e-09	1.83e-08
CYP2U1	4q25	5.85	6.06	-0.21	0.28	0.31	2.1e-09	2.34e-08
TEX14	17q22	5.4	5.61	-0.21	0.28	0.62	4.05e-09	4.26e-08
USP53	4q26	5.82	6.03	-0.21	0.29	0.33	4.25e-09	4.45e-08
GULP1	2q32.3-q33	5.6	5.81	-0.21	0.28	0.41	5.43e-09	5.53e-08
ABCA5	17q24.3	5.69	5.9	-0.21	0.29	0.34	7.16e-09	7.1e-08
C10ORF76	10q24.32	7.62	7.83	-0.21	0.31	0.3	1.64e-08	1.52e-07
MIR4435-2HG	2q13	5.66	5.87	-0.21	0.29	0.39	2.81e-08	2.47e-07
RTN4RL1	17p13.3	5.71	5.92	-0.21	0.31	0.35	2.86e-08	2.51e-07
ZDHHC17	12q21.2	7.18	7.39	-0.21	0.33	0.34	1.93e-07	1.426e-06
NAP1L3	Xq21.3-q22	5.58	5.79	-0.21	0.33	0.34	2.87e-07	2.038e-06
SECISBP2	9q22.2	7.87	8.08	-0.21	0.35	0.37	6.55e-07	4.339e-06
GSTM4	1p13.3	5.74	5.95	-0.21	0.34	0.32	1.159e-06	7.287e-06
DCDC2	6p22.1	5.47	5.68	-0.21	0.34	0.48	1.335e-06	8.261e-06
LYVE1	11p15	5.81	6.02	-0.21	0.35	0.71	1.9e-06	1.137e-05
ATP7A	Xq21.1	6.07	6.28	-0.21	0.37	0.31	2.032e-06	1.207e-05
PIGG	4p16.3	6.69	6.9	-0.21	0.37	0.35	2.089e-06	1.237e-05
C22ORF39	22q11.21	6.14	6.35	-0.21	0.36	0.31	2.458e-06	1.43e-05
TUSC2	3p21.3	6.51	6.72	-0.21	0.37	0.32	3.361e-06	1.901e-05
TMEM37	2q14.2	5.89	6.1	-0.21	0.35	0.5	3.375e-06	1.908e-05
TMEM55A	8q21.3	6.42	6.63	-0.21	0.36	0.48	3.506e-06	1.975e-05
C14ORF93	14q11.2	7.54	7.75	-0.21	0.38	0.32	6.507e-06	3.465e-05
ZNF425	7q36.1	5.9	6.11	-0.21	0.4	0.35	6.769e-06	3.593e-05
AP5S1	20p13	6.97	7.18	-0.21	0.39	0.36	6.99e-06	3.701e-05
RNH1	11p15.5	7.2	7.41	-0.21	0.39	0.37	8.518e-06	4.426e-05
AQP1	7p14	5.88	6.09	-0.21	0.4	0.46	1.017e-05	5.199e-05
FBN1	15q21.1	6.08	6.29	-0.21	0.4	0.45	1.072e-05	5.451e-05
LOC153684	5p12	5.95	6.16	-0.21	0.41	0.36	1.394e-05	6.931e-05
USP47	11p15.3	6.21	6.42	-0.21	0.42	0.36	2.127e-05	0.0001014
LIAS	4p14	6.39	6.6	-0.21	0.4	0.35	2.153e-05	0.0001024
C6ORF226	6p21.1	6.75	6.96	-0.21	0.43	0.41	2.677e-05	0.0001251
C12ORF76	12q24.11	7.14	7.35	-0.21	0.41	0.4	2.94e-05	0.0001363
RPGR	Xp21.1	6.1	6.31	-0.21	0.41	0.33	3.191e-05	0.0001467
NEDD4	15q	6.28	6.49	-0.21	0.41	0.32	3.197e-05	0.0001469
ARSA	22q13.33	6.59	6.8	-0.21	0.42	0.49	3.303e-05	0.0001512
SHOC2	10q25	6.71	6.92	-0.21	0.43	0.43	3.594e-05	0.000163
CYP4F8	19p13.1	5.43	5.64	-0.21	0.41	0.68	3.938e-05	0.0001771
SDR16C5	8q12.1	5.55	5.76	-0.21	0.42	0.54	4.928e-05	0.0002166
WAPL	10q23.2	6.86	7.07	-0.21	0.44	0.36	5.894e-05	0.0002551
BSN	3p21.31	5.63	5.84	-0.21	0.42	0.64	7.204e-05	0.0003047
FRMPD3	Xq22	5.96	6.17	-0.21	0.43	0.52	7.833e-05	0.0003289
TRUB1	10q25.3	5.96	6.17	-0.21	0.45	0.45	8.147e-05	0.0003405
RECK	9p13.3	6.26	6.47	-0.21	0.45	0.61	9.686e-05	0.0003976
MTHFR	1p36.3	6.26	6.47	-0.21	0.47	0.5	0.0001158	0.0004677
HEG1	3q21.2	6.93	7.14	-0.21	0.45	0.45	0.0001227	0.000493
GALNT5	2q24.1	5.47	5.68	-0.21	0.46	0.49	0.0001394	0.0005537
[truncated: 2,908 more rows]

## Sheet: Table S3B
Table S3B. List of DEGs relative to CYB5D2 downregulation in breast cancers
in the TCGA-Cell dataset (Cell, 2015) within the cBioPortal database
Gene	Cytoband	Mean mRNA expression(Altered)	Mean mRNA expression(Unaltered)	C-D	Standard deviation of mRNA expression(Altered)	Standard deviation of mRNA expression(Unaltered)	p-Value	q-Value
BCAS1	20q13.2	3.37	8.2	-4.83	3.21	2.79	4.172e-05	0.0008932
SCUBE2	11p15.3	6.58	10.99	-4.41	2.65	2.96	1.377e-05	0.0004503
AFF3	2q11.2-q12	6.01	10.11	-4.1	2.71	2.55	3.959e-05	0.0008589
DEGS2	14q32.2	5.52	9.33	-3.81	2.54	2.28	4.289e-05	0.0009127
MAPT	17q21.1	6.66	10.15	-3.49	2.18	2.5	2.11e-05	0.0005842
AKR7A3	1p36.13	4.28	7.77	-3.49	2.22	2.75	2.567e-05	0.0006587
ZMYND10	3p21.3	3.89	7.12	-3.23	2.09	2.09	3.266e-05	0.0007759
THSD4	15q23	7.54	10.72	-3.18	1.78	1.97	6.101e-06	0.0002683
NOVA1	14q	3.57	6.71	-3.14	2.06	2.54	3.474e-05	0.0007992
CCDC170	6q25.1	4.94	8.08	-3.14	1.72	2.03	5.128e-06	0.0002402
MYH11	16p13.11	6.3	9.42	-3.12	1.86	1.94	1.294e-05	0.0004382
NAT1	8p22	6.7	9.82	-3.12	1.91	2.74	1.598e-05	0.0004919
ABAT	16p13.2	6.61	9.66	-3.05	1.82	1.86	1.306e-05	0.0004382
FAM47E	4q21.1	3.28	6.32	-3.04	1.3	1.52	2.41e-07	3.459e-05
CLIC6	21q22.12	4.97	8.01	-3.04	1.22	3.14	4.17e-08	1.529e-05
PDZK1	1q21	3.48	6.49	-3.01	1.87	3.19	1.897e-05	0.000544
TBC1D9	4q31.21	9.56	12.49	-2.93	1.31	1.8	4.08e-07	4.591e-05
SUSD3	9q22.31	6.05	8.97	-2.92	1.92	2.23	3.517e-05	0.0008021
ABLIM3	5q32	5.93	8.84	-2.91	1.3	1.65	4.22e-07	4.705e-05
SLC7A8	14q11.2	8.15	11.04	-2.89	1.81	1.49	2.188e-05	0.0005919
C1QTNF7	4p15.3	1.64	4.51	-2.87	1.71	1.91	1.284e-05	0.0004382
ZNF703	8p11.23	6.15	9.01	-2.86	1.85	1.65	3.063e-05	0.000743
INPP4B	4q31.21	5.93	8.76	-2.83	1.74	1.65	1.748e-05	0.0005136
NXPH3	17q21.33	4.11	6.93	-2.82	1.38	1.73	1.238e-06	9.718e-05
CFD	19p13.3	5.05	7.86	-2.81	1.25	1.92	3.52e-07	4.373e-05
SERHL2	22q13	4.5	7.3	-2.8	1.4	2.47	1.369e-06	0.0001035
LRRC46	17q21.32	3.21	6	-2.79	1.43	1.67	2.171e-06	0.0001397
LRRC17	7q22.1	4.79	7.52	-2.73	1.8	1.77	3.921e-05	0.0008524
SLC16A6	17q24.2	5.03	7.58	-2.55	1.33	2.17	2.511e-06	0.0001532
KCNJ11	11p15.1	5.42	7.96	-2.54	1.48	1.66	1.022e-05	0.0003785
CPLX1	4p16.3	3.91	6.39	-2.48	1.31	1.44	3.184e-06	0.0001826
XBP1	22q12.1|22q12	12.42	14.89	-2.47	1.61	1.39	3.541e-05	0.000806
CACNA2D2	3p21.3	5.2	7.61	-2.41	1.5	2.05	2.019e-05	0.0005674
MFSD7	4p16.3	5.42	7.78	-2.36	1.08	1.53	5.21e-07	5.322e-05
CYB5D2	17p13.2	6.32	8.68	-2.36	0.34	0.86	3.63e-15	4.69e-11
SYNC	1p35.1	5.66	8	-2.34	1.18	1.37	1.876e-06	0.0001257
SMPD3	16q22.1	4.59	6.93	-2.34	1.3	1.48	6.014e-06	0.0002661
ACADSB	10q26.13	8.34	10.67	-2.33	1.31	1.45	6.614e-06	0.0002813
MMP17	12q24.3	3.97	6.27	-2.3	1.21	1.65	2.836e-06	0.0001697
CRIP1	14q32.33	9.37	11.64	-2.27	1.37	1.78	1.479e-05	0.0004668
ARSG	17q24.2	5.83	8.1	-2.27	1.5	1.48	3.777e-05	0.0008333
STC2	5q35.1	9.55	11.81	-2.26	1.53	2.37	4.869e-05	0.0009695
SDPR	2q32-q33	4.45	6.7	-2.25	1.03	1.71	4.67e-07	4.952e-05
CLEC3B	3p22-p21.3	4.77	7.01	-2.24	1.04	1.38	6.62e-07	5.988e-05
C16ORF45	16p13.11	6.27	8.51	-2.24	1.13	1.58	1.756e-06	0.0001214
CLDN5	22q11.21	4.63	6.85	-2.22	1.02	1.53	5.47e-07	5.339e-05
DRC3	17p11.2	3.58	5.78	-2.2	0.8	1.68	1.62e-08	9.99e-06
PEX11G	19p13.2	4.01	6.14	-2.13	1.07	1.08	1.723e-06	0.0001204
ASTN2	9q33.1	5.86	7.99	-2.13	1.08	1.52	1.793e-06	0.0001227
PREX1	20q13.13	9.49	11.6	-2.11	1.33	1.38	2.309e-05	0.0006169
LMNTD2	11p15.5	2.9	5	-2.1	1.24	1.35	1.149e-05	0.0004092
SMOC2	6q27	8.35	10.45	-2.1	1.31	1.38	2.072e-05	0.0005749
SLC39A6	18q12.2	11.66	13.75	-2.09	0.76	1.83	1.02e-08	8.225e-06
SPATA20	17q21.33	7.93	10	-2.07	0.85	1.02	1.46e-07	2.699e-05
SRRM3	7q11.23	3.91	5.98	-2.07	1.32	1.51	2.67e-05	0.0006743
LIPE	19q13.2	5.53	7.58	-2.05	1.24	1.73	1.472e-05	0.0004665
MAOA	Xp11.3	5.84	7.87	-2.03	1.29	1.95	2.442e-05	0.0006378
FGD3	--	7.27	9.29	-2.02	1.12	1.67	5.334e-06	0.0002437
VIPR1	3p22	5.75	7.77	-2.02	1.35	1.25	4.54e-05	0.0009338
ZNF467	7q36.1	6.36	8.36	-2	1.3	1.08	3.501e-05	0.0008013
ZNF552	19q13.43	7.95	9.95	-2	1.34	1.36	4.744e-05	0.0009568
SYTL4	Xq21.33	7.06	9.03	-1.97	1.2	1.19	1.672e-05	0.0005041
TPPP3	16q22.1	5.85	7.81	-1.96	1.18	1.38	1.455e-05	0.0004629
STARD10	11q13	9.69	11.62	-1.93	0.79	1.32	1.03e-07	2.226e-05
NHLRC4	16p13.3	3.41	5.34	-1.93	1.24	1.81	2.521e-05	0.0006546
TMEM26	10q21.2	5.19	7.11	-1.92	1.31	2.05	5.052e-05	0.0009942
SEMA3G	3p21.1	6.49	8.39	-1.9	1.25	1.34	3.558e-05	0.0008082
SMIM1	1p36.32	2.94	4.84	-1.9	1.26	1.33	4.079e-05	0.0008785
BTG2	1q32	10.01	11.89	-1.88	1.27	1.31	4.645e-05	0.0009468
RAPGEF3	12q13.1	5.96	7.81	-1.85	0.87	1.16	6.7e-07	5.99e-05
IGFBP4	17q21.2	11.7	13.54	-1.84	1.01	1.07	5.318e-06	0.0002437
RPH3AL	17p13.3	5.42	7.26	-1.84	1.19	1.25	3.133e-05	0.0007557
P4HTM	3p21.31|3p21.3	7.6	9.43	-1.83	0.98	1.03	4.141e-06	0.00021
ACOT4	14q24.3	5.94	7.77	-1.83	0.72	1.22	5.84e-08	1.759e-05
TRPM4	19q13.33	8.15	9.97	-1.82	1.03	0.93	7.049e-06	0.0002931
CST3	20p11.21	10.35	12.14	-1.79	0.86	1.02	9.91e-07	8.062e-05
TP53TG1	7q21.1	6.53	8.31	-1.78	1.15	0.98	3.237e-05	0.0007738
PLAT	8p12	8.99	10.76	-1.77	1.18	1.69	4.401e-05	0.0009223
RIBC1	Xp11.22	3.89	5.65	-1.76	1.02	1.21	9.475e-06	0.0003551
MAN1C1	1p35	6.28	8.04	-1.76	1.16	1.15	3.98e-05	0.0008607
USHBP1	19p13	3.01	4.75	-1.74	0.89	1.21	2.002e-06	0.0001314
CCDC96	4p16.1	4.83	6.57	-1.74	1.03	1.07	1.311e-05	0.0004382
EVA1B	1p34.3	6.47	8.2	-1.73	0.99	1.45	7.323e-06	0.0002987
CNN1	19p13.2-p13.1	6.2	7.92	-1.72	1.08	1.59	2.123e-05	0.0005852
HIST1H2BD	6p21.3	7.45	9.16	-1.71	0.89	1.37	2.629e-06	0.0001596
RAMP3	7p13-p12	6.58	8.26	-1.68	0.88	1.51	2.647e-06	0.0001599
TRIM3	11p15.5	7.09	8.76	-1.67	0.66	0.99	7.04e-08	1.852e-05
EVL	14q32.2	10.04	11.7	-1.66	0.74	1.23	3.21e-07	4.25e-05
TCEAL1	Xq22.1	7.37	9.03	-1.66	1	1.17	1.41e-05	0.0004525
HTR2B	2q36.3-q37.1	3.36	4.99	-1.63	0.96	1.41	1.138e-05	0.0004077
SIGIRR	11p15.5	7.81	9.43	-1.62	0.73	0.92	4.48e-07	4.928e-05
CNTD1	17q21.31	4.01	5.62	-1.61	0.87	1.18	4.194e-06	0.0002118
PRRT3	3p25.3	6.35	7.96	-1.61	1.09	1.29	4.881e-05	0.0009695
CCDC103	17q21.31	5.38	6.98	-1.6	0.72	1.18	3.95e-07	4.531e-05
PDGFD	11q22.3	6.95	8.55	-1.6	1.04	1.13	3.199e-05	0.0007673
TCEAL6	Xq22.1	3.5	5.1	-1.6	1.04	1.26	3.305e-05	0.0007813
CYBRD1	2q31.1	10.52	12.11	-1.59	0.86	1.42	3.768e-06	0.0001993
KLF2	19p13.11	7.13	8.71	-1.58	0.68	1.09	2.36e-07	3.43e-05
FAM214A	15q21.2-q21.3	8.86	10.44	-1.58	1.02	1.12	3.118e-05	0.0007536
MAP3K12	12q13	6.05	7.62	-1.57	0.87	0.98	5.919e-06	0.000263
AOC3	17q21	7.59	9.16	-1.57	1.01	1.33	2.975e-05	0.0007245
TCEAL3	Xq22.2	7.97	9.54	-1.57	1.01	1.13	2.841e-05	0.000705
CIRBP	19p13.3	10.55	12.12	-1.57	0.45	0.77	7.76e-10	1.255e-06
FSTL3	19p13	7.15	8.7	-1.55	1	1.11	2.939e-05	0.0007204
SPARCL1	4q22.1	10.57	12.12	-1.55	1	1.13	2.948e-05	0.0007204
BCAM	19q13.2	10.7	12.22	-1.52	1.02	1.33	4.65e-05	0.0009468
CCDC159	19p13.2	6.02	7.54	-1.52	0.58	0.86	4.97e-08	1.634e-05
IGFBP6	12q13	5.43	6.95	-1.52	0.89	1.24	1.075e-05	0.0003926
SLC9A3R1	17q25.1	10.9	12.42	-1.52	1.02	1.18	4.3e-05	0.0009131
EBF3	10q26.3	4.18	5.69	-1.51	1.01	1.3	4.338e-05	0.0009195
WFS1	4p16.1	9.27	10.77	-1.5	0.84	0.87	6.302e-06	0.0002725
RGS5	1q23.1	9.63	11.13	-1.5	1.01	1.33	4.633e-05	0.0009463
HSPA12B	20p13	5.71	7.2	-1.49	0.98	1.1	3.965e-05	0.0008589
GHDC	17q21.2	7.86	9.35	-1.49	0.61	0.87	1.17e-07	2.346e-05
RAMP2	17q12-q21.1	7.11	8.6	-1.49	0.7	1.03	7.03e-07	6.182e-05
APH1B	15q22.2	7.37	8.86	-1.49	0.83	0.97	5.642e-06	0.0002526
RARA	17q21	9.53	10.99	-1.46	0.86	1.06	1.145e-05	0.0004091
BLVRB	19q13.1-q13.2	8.77	10.22	-1.45	0.83	0.96	8.1e-06	0.0003203
GABRD	1p36.3	4.24	5.69	-1.45	0.98	1.27	4.515e-05	0.0009329
ROGDI	16p13.3	8.06	9.51	-1.45	0.64	0.82	3.69e-07	4.373e-05
KDM4B	19p13.3	9.72	11.17	-1.45	0.85	1.05	1.08e-05	0.0003933
SEC14L2	22q12.2	8.33	9.78	-1.45	0.97	1.77	3.832e-05	0.0008389
BBS4	15q22.3-q23	7.27	8.71	-1.44	0.56	0.74	7.16e-08	1.852e-05
AKR7L	1p36.13|1p35-p36.1	3.37	4.81	-1.44	0.91	1.61	2.309e-05	0.0006169
MYL5	4p16.3	5.43	6.86	-1.43	0.81	0.93	7.102e-06	0.0002936
PSMG3-AS1	7p22.3	5.72	7.15	-1.43	0.91	0.99	2.529e-05	0.0006546
MCCC2	5q12-q13	10.44	11.87	-1.43	0.76	1.05	3.257e-06	0.0001846
DHRS12	13q14.3	6.3	7.72	-1.42	0.59	0.71	1.51e-07	2.699e-05
ACOT1	14q24.3	7.59	9	-1.41	0.59	0.83	1.76e-07	2.814e-05
MAGED2	Xp11.2	12.14	13.55	-1.41	0.81	1.08	7.605e-06	0.0003058
LOXL1	15q22	8.44	9.85	-1.41	0.88	1.09	2.046e-05	0.0005708
LYRM9	17q11.2	6.07	7.48	-1.41	0.96	0.86	4.987e-05	0.0009844
COX6C	8q22.2	11.25	12.65	-1.4	0.55	1.47	2.9e-08	1.292e-05
ALDH4A1	1p36	7.99	9.39	-1.4	0.83	0.96	1.209e-05	0.0004236
KRT222	17q21.2	4.52	5.92	-1.4	0.87	1.05	1.907e-05	0.0005454
ZNF688	16p11.2	6.14	7.53	-1.39	0.75	0.84	4.122e-06	0.0002098
NUDT18	8p21.3	5.82	7.21	-1.39	0.69	0.94	1.507e-06	0.0001107
OCEL1	19p13.11	6.79	8.18	-1.39	0.76	0.82	4.972e-06	0.0002363
CBR4	4q32.3	7.73	9.08	-1.35	0.62	0.7	5.9e-07	5.612e-05
TMEM204	16p13.3	6.61	7.96	-1.35	0.91	0.94	4.743e-05	0.0009568
ABHD15	17q11.2	7.14	8.48	-1.34	0.83	0.71	2.053e-05	0.000571
IQCD	12q24.13	4.13	5.47	-1.34	0.74	0.96	5.743e-06	0.0002561
RABEP1	17p13.2	10.23	11.57	-1.34	0.76	0.95	7.273e-06	0.0002976
TKFC	11q12.2	8.44	9.77	-1.33	0.8	0.69	1.405e-05	0.0004525
KANK3	19p13.2	4.72	6.02	-1.3	0.72	1.06	4.942e-06	0.0002362
POLD4	11q13	8.91	10.2	-1.29	0.66	0.79	2.412e-06	0.0001492
ACACB	12q24.11	7.31	8.59	-1.28	0.81	1.37	2.378e-05	0.0006298
LINC00910	17q21.31	4.27	5.55	-1.28	0.83	0.89	2.83e-05	0.0007037
SSH3	11q13.2	8.91	10.19	-1.28	0.68	0.9	3.217e-06	0.0001832
CLEC14A	14q21.1	7.15	8.43	-1.28	0.76	0.91	1.251e-05	0.0004322
LMF1	16p13.3	7.08	8.35	-1.27	0.81	0.8	2.515e-05	0.0006542
MAN2B2	4p16.1	9.4	10.67	-1.27	0.81	0.64	2.942e-05	0.0007204
DALRD3	3p21.31	8.38	9.64	-1.26	0.41	0.74	4.86e-09	4.834e-06
MMRN2	10q23.2	7.98	9.24	-1.26	0.81	0.95	2.864e-05	0.0007094
REEP5	5q22.2	11.14	12.39	-1.25	0.59	0.69	8.62e-07	7.284e-05
TMEM86A	11p15.1	7.33	8.58	-1.25	0.77	1.1	1.828e-05	0.0005275
ACSF2	17q21.33	8.17	9.42	-1.25	0.81	1.17	2.871e-05	0.0007098
CBX7	22q13.1	7.89	9.13	-1.24	0.72	0.96	8.943e-06	0.0003431
FOXS1	20q11.21	4.4	5.64	-1.24	0.84	1.05	4.912e-05	0.0009734
HIC1	17p13.3	5.72	6.95	-1.23	0.79	1.1	2.652e-05	0.0006709
LRTOMT	11q13.4	7.09	8.31	-1.22	0.76	0.83	2.134e-05	0.0005871
TMEM205	19p13.2	9.26	10.48	-1.22	0.79	0.85	3.108e-05	0.0007526
SCN1B	19q13.1	5.7	6.92	-1.22	0.82	1.1	4.485e-05	0.0009323
G6PC3	17q21.31	9.31	10.53	-1.22	0.67	0.77	5.09e-06	0.0002402
HNMT	2q22.1	8.43	9.63	-1.2	0.74	0.78	1.96e-05	0.0005569
TMEM25	11q23.3	8.54	9.74	-1.2	0.78	1.07	3.316e-05	0.0007823
METTL20	12p11.21	4.85	6.05	-1.2	0.65	0.71	4.733e-06	0.0002292
CACFD1	9q34	8.59	9.79	-1.2	0.64	0.76	3.88e-06	0.0002031
TOB1	17q21	10.17	11.37	-1.2	0.72	1.07	1.198e-05	0.0004231
ORAI3	16p11.2	7.97	9.16	-1.19	0.66	0.75	5.205e-06	0.0002404
THSD1	13q14.3	5.41	6.6	-1.19	0.79	0.87	3.784e-05	0.0008336
PIK3IP1	22q12.2	8.4	9.58	-1.18	0.77	0.74	3.619e-05	0.0008139
IFT140	16p13.3	8.55	9.72	-1.17	0.74	0.91	2.542e-05	0.0006546
XYLT2	17q21.33	8.49	9.65	-1.16	0.48	0.73	1.45e-07	2.699e-05
TCEAL4	Xq22.2	10.27	11.43	-1.16	0.63	1.02	3.563e-06	0.000196
NEK8	17q11.1	5.51	6.67	-1.16	0.63	0.82	4.253e-06	0.000214
KCTD6	3p14.3	7.1	8.26	-1.16	0.68	1.15	8.808e-06	0.00034
ECSCR	5q31.2	4.82	5.98	-1.16	0.76	1.04	3.439e-05	0.0007954
RUNDC1	17q21.31	8.78	9.93	-1.15	0.48	0.76	1.55e-07	2.699e-05
TNFSF12	17p13	7.64	8.79	-1.15	0.63	0.72	4.306e-06	0.0002157
ACOT2	14q24.3	7.25	8.39	-1.14	0.52	0.77	4.5e-07	4.928e-05
MDP1	14q12	6.39	7.53	-1.14	0.64	0.69	6.425e-06	0.0002761
DOK1	2p13	7.12	8.26	-1.14	0.49	0.97	1.59e-07	2.699e-05
MYO5C	15q21	9.15	10.29	-1.14	0.71	0.98	1.732e-05	0.0005126
YPEL2	17q22	8.38	9.5	-1.12	0.75	0.86	4.492e-05	0.0009323
ZFYVE28	4p16.3	5.9	7.01	-1.11	0.7	0.95	2.248e-05	0.0006044
THTPA	14q11.2	7.3	8.4	-1.1	0.58	0.63	3.318e-06	0.0001865
PIGQ	16p13.3	9.07	10.16	-1.09	0.52	0.79	8.47e-07	7.201e-05
LAMB2	3p21	11.18	12.27	-1.09	0.71	0.89	3.173e-05	0.0007638
RAB11FIP3	16p13.3	9.01	10.09	-1.08	0.65	0.8	1.457e-05	0.0004629
IFT46	11q23.3	8.17	9.25	-1.08	0.7	0.74	3.364e-05	0.0007864
CFAP157	9q34.11	2.84	3.91	-1.07	0.53	1.3	9.91e-07	8.062e-05
NAGLU	17q21	8.37	9.44	-1.07	0.58	0.65	4.097e-06	0.0002097
DHRS4L2	14q11.2	7.19	8.26	-1.07	0.69	0.74	3.251e-05	0.0007742
QDPR	4p15.31	9	10.06	-1.06	0.65	1.22	1.333e-05	0.0004408
FLYWCH2	16p13.3	7.92	8.98	-1.06	0.69	0.8	3.369e-05	0.0007864
WWP1	8q21	10.6	11.66	-1.06	0.7	1.11	3.428e-05	0.0007954
TAL1	1p32	4.33	5.39	-1.06	0.57	1.07	3.16e-06	0.0001824
RETSAT	2p11.2	9.96	11.02	-1.06	0.52	0.66	1.316e-06	0.0001007
DECR2	16p13.3	7.58	8.63	-1.05	0.67	0.87	2.382e-05	0.0006298
AP1G2	14q11.2	9.27	10.32	-1.05	0.71	0.72	4.857e-05	0.0009695
ACADS	12q24.31	6.94	7.99	-1.05	0.64	1.13	1.364e-05	0.0004488
FAM102A	9q34.11	10.79	11.83	-1.04	0.6	0.69	9.099e-06	0.0003465
LRIG1	3p14	10.67	11.71	-1.04	0.64	0.98	1.706e-05	0.0005089
ZNF652	17q21.32	9.98	11.01	-1.03	0.61	0.83	1.068e-05	0.0003911
GNG11	7q21	7.65	8.68	-1.03	0.67	0.92	3.273e-05	0.0007759
SGSM2	17p13.3	9.03	10.05	-1.02	0.43	0.77	1.75e-07	2.814e-05
COQ4	9q34.11	8.54	9.56	-1.02	0.65	0.64	2.636e-05	0.0006697
LINC00324	17p13.1	4.78	5.8	-1.02	0.46	1.01	3.23e-07	4.25e-05
SUOX	12q13.2	8.45	9.46	-1.01	0.64	0.64	2.404e-05	0.0006345
FBXL5	4p15.32	10.22	11.23	-1.01	0.67	0.59	4.432e-05	0.0009272
EML2	19q13.32	8.58	9.58	-1	0.55	0.87	4.321e-06	0.0002157
ATG16L2	11q13.4	7.1	8.1	-1	0.62	1.01	1.677e-05	0.0005041
FAM98C	19q13.2	6.8	7.8	-1	0.67	0.7	4.769e-05	0.0009574
APBB3	5q31	6.68	7.68	-1	0.68	0.84	5.075e-05	0.0009953
HEMK1	3p21.3	7.62	8.62	-1	0.63	0.7	2.413e-05	0.000635
DNAJC1	10p12.31	9.35	10.34	-0.99	0.5	1.01	1.394e-06	0.0001041
PIGV	1p36.11	7.76	8.75	-0.99	0.6	0.61	1.611e-05	0.0004932
SERHL	22q13.2	6.63	7.62	-0.99	0.65	1.33	3.438e-05	0.0007954
GRASP	12q13.13	5.2	6.19	-0.99	0.67	1.11	4.939e-05	0.0009765
PDCD4	10q24	11.3	12.29	-0.99	0.59	1.13	9.942e-06	0.0003705
CHMP2A	19q	10.01	10.99	-0.98	0.45	0.7	5.27e-07	5.322e-05
ALAD	9q33.1	9.28	10.26	-0.98	0.49	0.61	1.679e-06	0.0001186
GNPTG	16p13.3	9.02	10	-0.98	0.54	0.68	4.858e-06	0.0002335
MIF4GD	17q25.1	7.97	8.93	-0.96	0.44	0.61	5.79e-07	5.547e-05
C17ORF58	17q24.2	7.99	8.95	-0.96	0.56	1	8.455e-06	0.0003303
DHRS4	14q11.2	8.33	9.29	-0.96	0.6	0.7	1.87e-05	0.0005373
PDK2	17q21.33	8.61	9.55	-0.94	0.61	0.85	2.712e-05	0.0006836
BBS1	11q13	8.77	9.71	-0.94	0.61	0.75	3.276e-05	0.0007759
POPDC2	3q13.33	4.74	5.66	-0.92	0.56	0.81	1.297e-05	0.0004382
SIRT3	11p15.5	8.49	9.4	-0.91	0.54	0.59	1.084e-05	0.0003936
JMJD8	16p13.3	9.82	10.73	-0.91	0.54	0.62	1.208e-05	0.0004236
DNAJC17	15q15.1	6.93	7.84	-0.91	0.59	0.68	3.346e-05	0.0007837
SCAMP4	19p13.3	9.93	10.83	-0.9	0.54	0.56	1.23e-05	0.0004276
ANKMY1	2q37.3	6.91	7.81	-0.9	0.61	0.75	4.593e-05	0.0009414
P2RX4	12q24.32	8.61	9.5	-0.89	0.51	0.64	8.721e-06	0.0003386
TM9SF1	14q11.2	10.11	11	-0.89	0.58	0.5	3.734e-05	0.000828
SLC24A1	15q22	7.62	8.51	-0.89	0.6	0.71	4.511e-05	0.0009329
LUC7L	16p13.3	8.53	9.41	-0.88	0.53	0.67	1.384e-05	0.0004503
ITPK1	14q31	9.79	10.67	-0.88	0.55	0.69	2.03e-05	0.0005692
TUBG2	17q21	7.04	7.92	-0.88	0.54	0.84	1.499e-05	0.0004692
CORO1B	11q13.2	10.1	10.97	-0.87	0.54	0.75	2.046e-05	0.0005708
ZDHHC24	11q13.2	7.34	8.21	-0.87	0.54	0.77	2.048e-05	0.0005708
PCBD2	5q31.1	7.61	8.48	-0.87	0.46	0.65	2.926e-06	0.000173
SH3GLB2	9q34	9.47	10.34	-0.87	0.51	0.72	1.02e-05	0.0003785
PCED1A	20p13	7.92	8.79	-0.87	0.54	0.71	1.981e-05	0.0005605
KDM8	16p12.1	5.63	6.49	-0.86	0.36	0.6	1.64e-07	2.723e-05
LCMT2	15q15.3	7.64	8.5	-0.86	0.52	0.57	1.604e-05	0.0004927
GMPR2	14q12	9.42	10.28	-0.86	0.49	0.49	8.294e-06	0.0003265
NICN1	3p21.31	7.24	8.1	-0.86	0.55	0.67	2.54e-05	0.0006546
ZBTB4	17p13.1	10.24	11.08	-0.84	0.33	0.59	5.03e-08	1.634e-05
CXORF40A	Xq28	8.46	9.3	-0.84	0.45	0.67	3.643e-06	0.000197
TK2	16q22-q23.1	8.63	9.47	-0.84	0.52	0.53	2.012e-05	0.0005667
ATPAF2	17p11.2	7.28	8.12	-0.84	0.43	0.61	2.022e-06	0.0001315
SURF1	9q34.2	8.7	9.53	-0.83	0.45	0.58	5.312e-06	0.0002437
AMACR	5p13	7.85	8.68	-0.83	0.49	0.68	1.068e-05	0.0003911
SPOP	17q21.33	9.56	10.39	-0.83	0.51	0.58	1.657e-05	0.0005016
CTDSP1	2q35	10.43	11.26	-0.83	0.55	0.5	3.575e-05	0.0008095
IFT43	14q24.3	7.25	8.08	-0.83	0.56	0.62	4.916e-05	0.0009734
CCNDBP1	15q14-q15	8.75	9.57	-0.82	0.44	0.59	3.603e-06	0.0001967
HEBP1	12p13.1	9.68	10.5	-0.82	0.48	0.99	7.346e-06	0.0002987
KIF9	3p21.31	6.35	7.17	-0.82	0.51	0.78	1.674e-05	0.0005041
ELP2	18q12.2	10.37	11.19	-0.82	0.54	1.13	3.501e-05	0.0008013
TADA2B	4p16.1	9.15	9.97	-0.82	0.53	0.53	3.834e-05	0.0008389
TSPAN31	12q13.3	9.13	9.95	-0.82	0.48	0.7	9.803e-06	0.0003663
BECN1	17q21	9.99	10.8	-0.81	0.4	0.55	1.195e-06	9.477e-05
C14ORF93	14q11.2	6.85	7.66	-0.81	0.4	0.45	1.645e-06	0.0001172
MRFAP1L1	4p16.1	9.83	10.64	-0.81	0.53	0.48	3.342e-05	0.0007837
SNAI3-AS1	16q24.3	3.97	4.78	-0.81	0.53	0.76	3.47e-05	0.0007992
DHFRL1	3q11.1	7.21	8.02	-0.81	0.43	0.6	3.666e-06	0.000197
COA3	17q21	9.14	9.95	-0.81	0.43	0.68	3.02e-06	0.0001775
VAMP2	17p13.1	9.6	10.4	-0.8	0.42	0.68	2.289e-06	0.000143
BCL2L1	20q11.21	10.53	11.33	-0.8	0.46	0.48	7.425e-06	0.0003
HACD3	15q22.2	11.34	12.14	-0.8	0.53	0.76	3.732e-05	0.000828
MIEF2	17p11.2	7.45	8.25	-0.8	0.54	0.64	4.672e-05	0.0009483
NUDT6	4q26	5.39	6.18	-0.79	0.54	0.89	4.868e-05	0.0009695
SUPT4H1	17q22	9.79	10.56	-0.77	0.4	0.61	2.171e-06	0.0001397
NUMA1	11q13	12.45	13.22	-0.77	0.42	0.66	3.831e-06	0.0002014
CDK5RAP3	17q21.32	10.1	10.87	-0.77	0.48	0.7	1.727e-05	0.0005126
VMP1	17q23.1	10.66	11.43	-0.77	0.48	0.74	2.169e-05	0.0005884
EZH1	17q21.1-q21.3	8.63	9.39	-0.76	0.41	0.62	3.709e-06	0.0001982
MKS1	17q22	7.57	8.33	-0.76	0.43	0.61	6.273e-06	0.0002722
PISD	22q12.2	8.77	9.52	-0.75	0.44	0.8	9.4e-06	0.0003533
LINC00467	1q32.3	6.59	7.34	-0.75	0.5	0.8	3.647e-05	0.0008159
DCAF11	14q11.2	10.35	11.08	-0.73	0.43	0.49	1.389e-05	0.0004503
POLM	7p13	7.94	8.67	-0.73	0.48	0.54	4.353e-05	0.0009197
RNF135	17q11.2	8.63	9.36	-0.73	0.48	0.56	3.595e-05	0.0008111
RSAD1	17q21.33	8.87	9.59	-0.72	0.33	0.64	3.91e-07	4.531e-05
HAUS4	14q11.2	8.91	9.63	-0.72	0.43	0.5	1.257e-05	0.0004322
PIP5K1C	19p13.3	9.7	10.4	-0.7	0.43	0.46	1.757e-05	0.0005146
FAM134C	17q21.2	10.33	11.03	-0.7	0.28	0.53	8.57e-08	1.956e-05
CAMTA2	17p13.2	9.21	9.91	-0.7	0.33	0.56	6e-07	5.662e-05
RRNAD1	1q23.1	8.65	9.35	-0.7	0.38	0.66	4.703e-06	0.0002286
NBR1	17q21.31	11.09	11.78	-0.69	0.39	0.61	6.934e-06	0.0002915
CYB5D1	17p13.1	8.62	9.3	-0.68	0.43	0.73	2.794e-05	0.0006989
MED11	17p13.2	6.9	7.58	-0.68	0.38	0.56	5.385e-06	0.0002443
STRADA	17q23.3	8.54	9.21	-0.67	0.43	0.54	2.581e-05	0.0006609
SMG6	17p13.3	9.32	9.99	-0.67	0.39	0.44	1.124e-05	0.0004037
MYO1C	17p13.3	11.57	12.24	-0.67	0.42	0.58	2.008e-05	0.0005667
NADSYN1	11q13.4	9.11	9.78	-0.67	0.44	0.71	3.745e-05	0.0008284
CYB561	17q23.3	11.22	11.88	-0.66	0.43	0.79	2.48e-05	0.0006465
IKBKB	8p11.2	9.87	10.52	-0.65	0.42	0.82	2.763e-05	0.0006936
NDUFAF1	15q11.2-q21.3	7.74	8.39	-0.65	0.43	0.52	3.513e-05	0.0008021
CLN3	16p12.1	10.03	10.67	-0.64	0.38	0.67	1.222e-05	0.000426
TINF2	14q12	9.55	10.19	-0.64	0.42	0.39	3.485e-05	0.0008005
SYS1	20q13.12	9.38	10	-0.62	0.38	0.5	1.544e-05	0.0004787
SDF2	17q11.2	9.24	9.85	-0.61	0.37	0.54	1.516e-05	0.0004734
INPP5K	17p13.3	9.02	9.61	-0.59	0.29	0.5	1.268e-06	9.821e-05
NAA60	16p13.3	9.87	10.45	-0.58	0.39	0.47	4.661e-05	0.0009476
PLEKHG3	14q23.3	9.02	9.59	-0.57	0.3	0.65	2.278e-06	0.000143
COX18	4q13.3	8.12	8.66	-0.54	0.32	0.54	1.025e-05	0.0003785
PHF12	17q11.2	9.81	10.34	-0.53	0.35	0.56	3.415e-05	0.0007941
SMARCE1	17q21.2	11.24	11.67	-0.43	0.29	0.6	5.03e-05	0.0009915
SIN3A	15q24.2	10.62	11.04	-0.42	0.27	0.47	2.589e-05	0.0006616
GRB2	17q24-q25	11.65	12.01	-0.36	0.25	0.57	4.881e-05	0.0009695
MRS2	6p22.3-p22.1	10.11	9.65	0.46	0.31	0.45	3.809e-05	0.0008362
POM121C	7q11.2	10.16	9.7	0.46	0.27	0.42	7.88e-06	0.0003125
PNRC1	6q15	10.97	10.47	0.5	0.34	0.69	3.748e-05	0.0008284
LUZP6	7q33	12.45	11.93	0.52	0.35	0.46	3.652e-05	0.0008159
HNRNPLL	2p22.1	9.77	9.24	0.53	0.31	0.5	1.314e-05	0.0004382
PSMD14	2q24.2	11.02	10.44	0.58	0.36	0.5	1.731e-05	0.0005126
USP39	2p11.2	10.96	10.38	0.58	0.36	0.4	2.361e-05	0.0006282
USP10	16q24.1	11.2	10.62	0.58	0.39	0.46	4.824e-05	0.0009671
POLA2	11q13.1	9.33	8.74	0.59	0.39	0.59	3.693e-05	0.0008233
RFC2	7q11.23	10.09	9.49	0.6	0.4	0.59	4.599e-05	0.0009414
TRRAP	7q21.2-q22.1	11.58	10.97	0.61	0.4	0.53	3.798e-05	0.0008351
AKIRIN2	6q15	9.92	9.3	0.62	0.38	0.46	1.652e-05	0.0005014
CDC42SE1	1q21.3	12.44	11.82	0.62	0.39	0.47	2.433e-05	0.0006368
PNO1	2p14	9.85	9.21	0.64	0.35	0.41	4.951e-06	0.0002362
INTS8	8q22.1	10.72	10.08	0.64	0.33	0.64	1.582e-06	0.0001143
LSM2	6p21.3	10.06	9.42	0.64	0.34	0.61	3.153e-06	0.0001824
RBM15	1p13	8.05	7.41	0.64	0.41	0.49	2.422e-05	0.0006352
MPHOSPH6	16q23.3	9.05	8.41	0.64	0.43	0.94	4.138e-05	0.0008872
TUBB	6p21.33	14.9	14.26	0.64	0.43	0.6	4.387e-05	0.0009208
POM121	7q11.23	11.64	10.99	0.65	0.27	0.42	1.5e-07	2.699e-05
CEBPZ	2p22.2	11.02	10.37	0.65	0.4	0.4	1.746e-05	0.0005136
CORO1C	12q24.1	11.63	10.97	0.66	0.43	0.62	3.207e-05	0.0007679
PPARD	6p21.2	10.5	9.82	0.68	0.44	0.62	2.942e-05	0.0007204
RINT1	7q22.3	9.6	8.91	0.69	0.34	0.46	1.4e-06	0.0001041
KCMF1	2p11.2	11.01	10.31	0.7	0.38	0.45	4.103e-06	0.0002097
SMIM8	6q15	7.13	6.43	0.7	0.44	0.59	1.819e-05	0.0005262
PREP	6q22	10.45	9.74	0.71	0.45	0.6	2.342e-05	0.0006244
XPO1	2p15	12.71	12	0.71	0.25	0.43	1.75e-08	9.99e-06
CCT4	2p15	12.66	11.94	0.72	0.42	0.48	9.24e-06	0.0003503
AKIRIN1	1p34.3	10.92	10.2	0.72	0.44	0.48	1.534e-05	0.0004777
LRPPRC	2p21	12.75	12.03	0.72	0.47	0.52	2.998e-05	0.0007287
MAP3K7	6q15	10.2	9.47	0.73	0.46	0.53	2.649e-05	0.0006709
GINS3	16q21	8.19	7.46	0.73	0.32	0.73	2.32e-07	3.413e-05
AEBP2	12p12.3	9.96	9.23	0.73	0.49	0.53	4.115e-05	0.0008838
STRAP	12p12.3	12.04	11.3	0.74	0.34	0.52	5.17e-07	5.322e-05
TMEM170A	16q23.1	9.33	8.59	0.74	0.44	0.55	1.087e-05	0.0003936
NAA15	4q31.1	11.06	10.32	0.74	0.45	0.53	1.405e-05	0.0004525
PPP1CB	2p23	13.34	12.6	0.74	0.48	0.53	3.377e-05	0.0007866
NAA50	3q13.2	12.4	11.65	0.75	0.47	0.51	2.171e-05	0.0005884
FIGNL1	7p12.1	9.13	8.38	0.75	0.48	0.65	2.815e-05	0.0007026
TARS	5p13.2	11.77	11.02	0.75	0.5	0.57	3.922e-05	0.0008524
CBFB	16q22.1	10.72	9.96	0.76	0.34	0.58	3.32e-07	4.25e-05
VPS54	2p13-p14	10.27	9.51	0.76	0.5	0.57	3.467e-05	0.0007992
TPI1	12p13	13.52	12.74	0.78	0.44	0.65	7.107e-06	0.0002936
SOS1	2p21	11.08	10.3	0.78	0.47	0.56	1.368e-05	0.0004489
ABCE1	4q31	11.48	10.7	0.78	0.46	0.49	1.326e-05	0.0004408
NAE1	16q22	10.35	9.56	0.79	0.32	0.57	7.61e-08	1.892e-05
SLC37A3	7q34	10.43	9.64	0.79	0.51	0.54	3.607e-05	0.0008125
C16ORF87	16q11.2	7.55	6.76	0.79	0.36	0.74	3.85e-07	4.524e-05
BAIAP2L1	7q22.1	10.41	9.62	0.79	0.39	0.79	1.051e-06	8.493e-05
MIS18A	21q22.11	9.02	8.22	0.8	0.48	0.66	1.218e-05	0.0004256
TAF13	1p13.3	8.24	7.44	0.8	0.5	0.8	2.117e-05	0.000585
RLF	1p32	10.13	9.32	0.81	0.48	0.55	1.116e-05	0.0004019
KNTC1	12q24.31	9.89	9.07	0.82	0.49	0.78	1.153e-05	0.0004097
QKI	6q26	11.36	10.53	0.83	0.46	0.74	5.192e-06	0.0002404
TOPBP1	3q22.1	10.92	10.09	0.83	0.47	0.59	6.708e-06	0.0002844
DNAJC2	7q22	10.31	9.48	0.83	0.54	0.51	3.586e-05	0.0008105
AGO1	1p34.3	10.77	9.94	0.83	0.55	0.45	3.89e-05	0.0008482
NFYA	6p21.3	11.07	10.23	0.84	0.51	0.59	1.491e-05	0.0004678
UCHL5	1q32	10.05	9.21	0.84	0.52	0.59	2.226e-05	0.0006009
MSANTD3	9q31.1	8.71	7.87	0.84	0.4	0.67	6.61e-07	5.988e-05
GAPDH	12p13	16.33	15.48	0.85	0.45	0.8	2.249e-06	0.0001429
BRAF	7q34	8.35	7.5	0.85	0.58	0.71	4.85e-05	0.0009695
NUS1	6q22.1	11.14	10.28	0.86	0.38	0.56	3.42e-07	4.303e-05
SYNCRIP	6q14-q15	12.93	12.06	0.87	0.33	0.49	5.05e-08	1.634e-05
TCP1	6q25.3-q26	12.78	11.91	0.87	0.54	0.58	2.144e-05	0.0005873
CMC2	16q23.2	9.05	8.17	0.88	0.38	0.73	2.02e-07	3.068e-05
ILF2	1q21.3	13.2	12.31	0.89	0.54	0.58	1.815e-05	0.0005262
FANCD2	3p26	9.58	8.69	0.89	0.6	0.83	4.285e-05	0.0009127
KNSTRN	15q15.1	9.29	8.39	0.9	0.6	0.75	4.366e-05	0.0009203
PSMB2	1p34.2	11.78	10.88	0.9	0.6	0.53	4.709e-05	0.0009528
TIMM8A	Xq22.1	7.88	6.98	0.9	0.58	0.61	3.246e-05	0.0007742
NUDCD1	8q23	10.14	9.24	0.9	0.6	0.76	4.079e-05	0.0008785
NT5C2	10q24.32	11.16	10.25	0.91	0.52	0.62	6.843e-06	0.0002892
PCGF6	10q24.33	8.33	7.42	0.91	0.54	0.52	1.254e-05	0.0004322
AGO3	1p34	8.09	7.18	0.91	0.54	0.6	1.383e-05	0.0004503
SPAG5	17q11.2	10.15	9.24	0.91	0.62	1.16	4.761e-05	0.0009573
XPOT	12q14.2	11.98	11.06	0.92	0.5	0.66	4.424e-06	0.0002193
TMPO	12q22	11.54	10.62	0.92	0.52	0.71	6.986e-06	0.0002923
URB2	1q42.13	9.87	8.95	0.92	0.62	0.63	4.208e-05	0.0008992
SERBP1	1p31	13.46	12.54	0.92	0.56	0.47	1.759e-05	0.0005146
RPF2	6q21	9.44	8.51	0.93	0.46	0.66	1.284e-06	9.885e-05
KPNA2	17q24.2	12.34	11.41	0.93	0.48	0.98	1.961e-06	0.0001293
TET3	2p13.1	10.61	9.68	0.93	0.5	0.7	3.755e-06	0.0001993
EML4	2p21	11.29	10.36	0.93	0.54	0.63	8.307e-06	0.0003265
WDR43	2p23.2	10.89	9.96	0.93	0.54	0.5	9.042e-06	0.0003459
UTP4	16q22.1	10.51	9.57	0.94	0.5	0.59	3.525e-06	0.0001956
MCM8	20p12.3	9.04	8.1	0.94	0.59	0.8	2.141e-05	0.0005873
ANAPC1	2q12.1	10.33	9.38	0.95	0.62	0.67	4.083e-05	0.0008785
FAF1	1p33	10.74	9.79	0.95	0.49	0.45	2.266e-06	0.0001429
SMIM13	6p24.2	9.46	8.51	0.95	0.62	0.59	3.335e-05	0.0007837
NUP153	6p22.3	11.53	10.57	0.96	0.38	0.64	8.93e-08	1.956e-05
R3HDM1	2q21.3	10.52	9.56	0.96	0.5	0.52	2.486e-06	0.0001524
IQCB1	3q13.33|3q21.1	9.78	8.81	0.97	0.52	0.56	3.962e-06	0.0002058
PSMG1	21q22.3	9.7	8.73	0.97	0.61	0.78	2.235e-05	0.000602
TBC1D7	6p24.1	9.29	8.32	0.97	0.65	0.69	4.377e-05	0.0009203
NDUFAF4	6q16.1	8.63	7.66	0.97	0.58	0.68	1.457e-05	0.0004629
YES1	18p11.31-p11.21	11.47	10.5	0.97	0.59	0.8	1.704e-05	0.0005089
TEX10	9q31.1	9.73	8.75	0.98	0.47	0.55	9.07e-07	7.613e-05
SF3B3	16q22.1	12.76	11.77	0.99	0.6	0.6	1.574e-05	0.0004868
RPL39L	3q27	8.81	7.82	0.99	0.65	1.25	3.34e-05	0.0007837
LMNB1	5q23.2	11.07	10.08	0.99	0.66	0.98	3.719e-05	0.0008276
PSME4	2p16.2	12.35	11.36	0.99	0.66	0.69	4.292e-05	0.0009127
CCNB1	5q12	10.77	9.78	0.99	0.67	0.97	4.601e-05	0.0009414
PRIM2	6p12-p11.1	8.7	7.7	1	0.41	0.65	1.18e-07	2.346e-05
MEMO1	2p22-p21	9.67	8.67	1	0.53	0.6	3.418e-06	0.0001905
RAP2A	13q34	10.75	9.75	1	0.64	0.72	2.724e-05	0.0006853
DCUN1D5	11q22.3	9.66	8.65	1.01	0.62	0.69	1.867e-05	0.0005373
CDK8	13q12	8.32	7.31	1.01	0.6	0.8	1.282e-05	0.0004382
SMC4	3q26.1	11.88	10.87	1.01	0.62	0.79	1.78e-05	0.0005172
ME2	18q21	10.44	9.42	1.02	0.48	0.73	6.72e-07	5.99e-05
GMPS	3q24	11.59	10.57	1.02	0.55	0.65	4.435e-06	0.0002193
RACGAP1	12q13.12	10.78	9.76	1.02	0.57	0.91	5.149e-06	0.0002403
FAM136A	2p13.3	10.7	9.67	1.03	0.68	0.58	3.869e-05	0.000845
LOC727896	18p11.31	5.62	4.59	1.03	0.61	0.73	1.243e-05	0.0004308
HELLS	10q24.2	8.32	7.29	1.03	0.66	1.03	2.888e-05	0.0007126
MSH6	2p16	11.82	10.79	1.03	0.41	0.58	8.38e-08	1.956e-05
XPO5	6p21.1	11.51	10.47	1.04	0.47	0.64	4.67e-07	4.952e-05
HDAC2	6q21	12.17	11.13	1.04	0.55	0.65	2.93e-06	0.000173
CDC6	17q21.3	9.61	8.57	1.04	0.59	1.38	5.003e-06	0.0002369
CENPL	1q25.1	8.77	7.73	1.04	0.61	0.71	1.041e-05	0.0003835
DBF4	7q21.3	9.14	8.1	1.04	0.47	0.75	4.58e-07	4.939e-05
TRMT11	6q11.1-q22.33	8.64	7.6	1.04	0.6	0.58	9.374e-06	0.0003533
MTHFD2	2p13.1	11.86	10.81	1.05	0.66	0.75	2.382e-05	0.0006298
NIP7	16q22.1	10	8.95	1.05	0.46	0.57	3.31e-07	4.25e-05
NCAPG2	7q36.3	10.37	9.31	1.06	0.47	0.8	3.27e-07	4.25e-05
DONSON	21q22.1	9.19	8.13	1.06	0.68	0.82	3.178e-05	0.0007638
SASS6	1p21.2	8.61	7.55	1.06	0.43	0.65	1.2e-07	2.351e-05
ZFP69B	1p34.2	6.66	5.6	1.06	0.54	0.81	1.815e-06	0.0001235
CHEK2	22q12.1	8.81	7.75	1.06	0.61	0.79	8.787e-06	0.00034
RIPK2	8q21	10.24	9.18	1.06	0.63	0.76	1.187e-05	0.0004206
RIOK1	6p24.3	10	8.94	1.06	0.71	0.61	4.467e-05	0.0009317
RFWD3	16q23.1	10.77	9.7	1.07	0.44	0.67	1.54e-07	2.699e-05
CHORDC1	11q14.3	10.07	9	1.07	0.59	0.7	5.611e-06	0.0002526
UBE2E3	2q32.1	10.26	9.19	1.07	0.62	1.14	8.361e-06	0.0003276
HSPA14	10p13	10.3	9.23	1.07	0.64	0.53	1.488e-05	0.0004678
DDX21	10q21	11.9	10.83	1.07	0.7	0.82	3.653e-05	0.0008159
PUS7	7q22.3	9.97	8.89	1.08	0.58	0.66	3.333e-06	0.0001866
AGTPBP1	9q21.33	9.33	8.25	1.08	0.69	0.75	2.821e-05	0.0007029
PRNP	20p13	11.63	10.55	1.08	0.7	1	2.922e-05	0.0007197
HENMT1	1p13.3	9.09	8.01	1.08	0.71	1.31	3.563e-05	0.0008082
WDHD1	14q22.2	9.18	8.09	1.09	0.55	0.83	1.904e-06	0.0001269
VEGFA	6p12	11.91	10.82	1.09	0.59	0.89	3.616e-06	0.0001967
CALU	7q32.1	13.37	12.27	1.1	0.62	0.69	6.571e-06	0.0002804
RBMS1	2q24.2	11.06	9.95	1.11	0.62	0.8	6.182e-06	0.00027
TAF5	10q24-q25.2	7.93	6.81	1.12	0.53	0.59	9.48e-07	7.81e-05
PDSS1	10p12.1	7.67	6.55	1.12	0.68	0.84	1.387e-05	0.0004503
CENPO	2p23.3	8.21	7.09	1.12	0.52	0.79	7.08e-07	6.182e-05
GPSM2	1p13.3	10.21	9.08	1.13	0.33	0.89	3.04e-10	7.87e-07
ZNF518B	4p16.1	9.72	8.59	1.13	0.4	1.14	4.14e-09	4.834e-06
LAPTM4B	8q22.1	12.81	11.68	1.13	0.56	1.28	9.37e-07	7.766e-05
SGOL2	2q33.1	9.13	8	1.13	0.63	0.81	5.169e-06	0.0002404
NFIL3	9q22	9.72	8.59	1.13	0.63	1.13	5.42e-06	0.000245
MASTL	10p12.1	9.71	8.58	1.13	0.63	0.69	6.427e-06	0.0002761
ARHGEF39	9p13.3	8.05	6.91	1.14	0.62	0.99	3.957e-06	0.0002058
FAM135A	6q13	8.3	7.16	1.14	0.71	1.09	1.915e-05	0.0005464
NUSAP1	15q15.1	10.67	9.53	1.14	0.73	1.11	2.535e-05	0.0006546
GTPBP4	10p15-p14	11.51	10.37	1.14	0.73	0.63	2.956e-05	0.0007211
RTKN2	10q21.2	8.45	7.3	1.15	0.6	1.08	2.254e-06	0.0001429
RBL1	20q11.2	8.68	7.53	1.15	0.69	1.06	1.303e-05	0.0004382
ATP11B	3q27	10.89	9.74	1.15	0.54	1.1	5.45e-07	5.339e-05
TPD52L1	6q22-q23	10.89	9.74	1.15	0.79	1.41	5.06e-05	0.0009944
RAVER2	1p31.3	9.54	8.38	1.16	0.69	1.04	1.303e-05	0.0004382
MCM4	8q11.2	12.07	10.91	1.16	0.72	0.97	1.769e-05	0.000516
UBE2T	1q32.1	9.64	8.47	1.17	0.59	1.14	1.395e-06	0.0001041
BTG3	21q21.1	9.44	8.27	1.17	0.66	1.16	5.647e-06	0.0002526
PAK1IP1	6p24.2	9.68	8.51	1.17	0.67	0.62	8.845e-06	0.0003404
CCNJ	10q23.33	8.83	7.66	1.17	0.69	0.74	1.108e-05	0.0004003
ATP11C	Xq27.1	10.07	8.89	1.18	0.57	0.82	1.081e-06	8.684e-05
LIN9	1q42.12	8.9	7.72	1.18	0.73	0.79	1.973e-05	0.0005595
NUP205	7q33	11.83	10.64	1.19	0.48	0.64	1.18e-07	2.346e-05
PLK4	4q28	8.8	7.61	1.19	0.47	0.97	4.38e-08	1.529e-05
TOP2A	17q21.2	12.38	11.19	1.19	0.58	1.4	7.53e-07	6.487e-05
HAUS6	9p22.1	10.18	8.97	1.21	0.75	0.6	1.919e-05	0.0005464
OIP5	15q15.1	7.28	6.07	1.21	0.77	1.1	2.599e-05	0.0006628
AMD1	6q21	11.72	10.51	1.21	0.41	0.82	6.18e-09	5.704e-06
MCM2	3q21	11.37	10.15	1.22	0.77	0.91	2.157e-05	0.0005884
ZNF124	1q44	7.63	6.41	1.22	0.76	0.85	2.164e-05	0.0005884
NCAPD2	12p13.3	11.98	10.75	1.23	0.62	0.75	1.852e-06	0.0001252
KIF23	15q23	10.07	8.83	1.24	0.79	1.09	2.546e-05	0.0006546
PSRC1	1p13.3	8.67	7.43	1.24	0.83	0.91	4.46e-05	0.0009316
CDK1	10q21.1	10.79	9.54	1.25	0.49	1.17	3.25e-08	1.346e-05
MCM6	2q21	11.57	10.32	1.25	0.53	0.73	1.75e-07	2.814e-05
SPC25	2q31.1	8.09	6.84	1.25	0.63	1.1	1.465e-06	0.0001082
MSH2	2p21	11.17	9.91	1.26	0.34	0.62	2.76e-10	7.87e-07
STMN1	1p36.11	12.94	11.68	1.26	0.58	1.01	5.06e-07	5.279e-05
MPZL2	11q24	10.12	8.86	1.26	0.79	1.26	2.153e-05	0.0005884
IQGAP3	1q21.3	10.34	9.07	1.27	0.78	1.32	1.613e-05	0.0004932
PPARA	22q13.31	9.34	8.06	1.28	0.68	0.98	3.135e-06	0.0001824
NUP155	5p13.1	10.78	9.5	1.28	0.72	0.77	6.571e-06	0.0002804
FBXO5	6q25.2	8.98	7.7	1.28	0.7	0.86	4.603e-06	0.0002255
RAD54B	8q22.1	8.63	7.35	1.28	0.48	1.03	2.01e-08	1.039e-05
DEK	6p22.3	12.59	11.3	1.29	0.54	0.76	1.64e-07	2.723e-05
STK26	Xq26.2	10	8.71	1.29	0.86	1.27	4.353e-05	0.0009197
MTBP	8q24.12	8.35	7.06	1.29	0.75	1	8.581e-06	0.0003342
AURKA	20q13	9.91	8.62	1.29	0.7	1.23	4.009e-06	0.0002065
ATAD5	17q11.2	8.06	6.77	1.29	0.73	1.02	6.249e-06	0.0002721
RRM2	2p25-p24	10.99	9.7	1.29	0.87	1.34	4.543e-05	0.0009338
CHAC2	2p16	6.71	5.4	1.31	0.79	0.95	1.41e-05	0.0004525
RFC4	3q27	9.9	8.58	1.32	0.64	0.76	1.24e-06	9.718e-05
ESPL1	12q	9.38	8.05	1.33	0.74	1.29	5.38e-06	0.0002443
AGO2	8q24	9.29	7.95	1.34	0.82	0.91	1.708e-05	0.0005089
MAD2L1	4q27	9.83	8.49	1.34	0.49	1.03	1.91e-08	1.027e-05
PVR	19q13.2	10.32	8.98	1.34	0.9	0.87	4.702e-05	0.0009528
KIF11	10q24.1	10.77	9.42	1.35	0.59	1.03	2.87e-07	4.036e-05
CDC25C	5q31	7.73	6.38	1.35	0.7	1.36	1.924e-06	0.0001276
SRPK1	6p21.31	11.82	10.46	1.36	0.53	0.68	7.53e-08	1.892e-05
USP1	1p31.3	11.79	10.43	1.36	0.62	0.68	5.36e-07	5.339e-05
NCAPH	2q11.2	9.33	7.97	1.36	0.69	1.21	1.533e-06	0.000112
GINS1	20p11.21	9.63	8.27	1.36	0.55	1.05	8.83e-08	1.956e-05
ZCCHC11	1p32.3	9.97	8.61	1.36	0.81	1.1	1.312e-05	0.0004382
DSCC1	8q24.12	8.79	7.42	1.37	0.83	1.08	1.638e-05	0.0004983
KIFC1	6p21.3	10.36	8.97	1.39	0.81	1.21	9.111e-06	0.0003465
E2F2	1p36	8.57	7.18	1.39	0.88	1.28	2.298e-05	0.0006165
C17ORF51	17p11.2	8.19	6.79	1.4	0.8	1.02	7.691e-06	0.0003069
MMS22L	6q16.1	9.33	7.93	1.4	0.62	0.86	3.66e-07	4.373e-05
NCAPG	4p15.33	9.94	8.54	1.4	0.66	1.21	6.48e-07	5.939e-05
PANK1	10q23.31	8.05	6.65	1.4	0.86	1.32	1.748e-05	0.0005136
MB21D1	6q13	7.64	6.23	1.41	0.85	1.04	1.594e-05	0.0004918
BEND3	6q21	8.75	7.34	1.41	0.66	0.93	7.45e-07	6.468e-05
SHCBP1	16q11.2	8.95	7.53	1.42	0.8	1.2	6.944e-06	0.0002915
CENPF	1q41	12.27	10.85	1.42	0.84	1.21	1.204e-05	0.0004236
BLM	15q26.1	8.72	7.3	1.42	0.86	1.12	1.48e-05	0.0004668
E2F3	6p22	10.51	9.08	1.43	0.61	0.79	2.32e-07	3.413e-05
MKI67	10q26.2	12.11	10.67	1.44	0.82	1.31	7.677e-06	0.0003069
ARHGAP11A	15q13.2	9.97	8.53	1.44	0.68	1.1	7.07e-07	6.182e-05
AIF1L	9q34.13-q34.3	10.88	9.44	1.44	0.87	1.57	1.451e-05	0.0004629
GSG2	17p13	7.02	5.57	1.45	0.58	1.14	6.39e-08	1.77e-05
BUB1B	15q15	9.84	8.39	1.45	0.68	1.19	6.44e-07	5.939e-05
GTSE1	22q13.2-q13.3	8.92	7.47	1.45	0.87	1.27	1.3e-05	0.0004382
LBR	1q42.1	10.99	9.54	1.45	0.57	0.93	6.43e-08	1.77e-05
SUV39H2	10p13	9.22	7.76	1.46	0.64	0.77	3.18e-07	4.25e-05
TMEM123	11q22.1	13.8	12.34	1.46	0.89	0.89	1.537e-05	0.0004777
ME1	6q12	9.33	7.86	1.47	0.99	1.59	4.486e-05	0.0009323
SKA3	13q12.11	8.74	7.27	1.47	0.67	1.25	3.96e-07	4.531e-05
AMER1	Xq11.2	9.14	7.67	1.47	0.9	0.86	1.772e-05	0.000516
KIF18A	11p14.1	8.58	7.1	1.48	0.56	1.2	2.71e-08	1.249e-05
PDK1	2q31.1	9.96	8.48	1.48	0.6	0.93	1.17e-07	2.346e-05
TROAP	12q13.12	9	7.51	1.49	0.81	1.43	3.993e-06	0.0002065
CCDC18	1p22.1	7.58	6.08	1.5	1	0.96	4.373e-05	0.0009203
PRKX	Xp22.3	10.41	8.9	1.51	0.87	1.23	7.616e-06	0.0003058
CTPS1	1p34.1	10.8	9.29	1.51	0.56	0.82	3.11e-08	1.341e-05
PUM3	9p24.2	10.87	9.35	1.52	0.78	0.68	2.435e-06	0.00015
CDC45	22q11.21	8.61	7.08	1.53	0.73	1.46	6.21e-07	5.822e-05
ERCC6L	Xq13.1	8.43	6.9	1.53	0.81	1.16	2.849e-06	0.0001697
TPX2	20q11.2	11.76	10.22	1.54	0.83	1.29	3.552e-06	0.000196
CCNA2	4q27	10.15	8.59	1.56	0.62	1.24	5.85e-08	1.759e-05
DDIAS	11q14.1	8.74	7.18	1.56	0.77	1.06	1.336e-06	0.0001016
NDC80	18p11.32	9.38	7.82	1.56	0.79	1.31	1.618e-06	0.0001162
GALNT3	2q24-q31	10.6	9.04	1.56	0.83	1.93	2.33e-06	0.0001448
DNA2	10q21.3-q22.1	8.75	7.18	1.57	0.62	0.97	8.18e-08	1.956e-05
CDCA3	12p13	9.08	7.51	1.57	0.73	1.27	5.49e-07	5.339e-05
NCOA7	6q22.32	11.06	9.49	1.57	0.82	1.13	2.753e-06	0.0001656
HJURP	2q37.1	9.41	7.83	1.58	0.85	1.32	3.192e-06	0.0001826
XRCC2	7q36.1	7.69	6.11	1.58	0.86	1.06	4.569e-06	0.0002246
UBE2C	20q13.12	10.5	8.92	1.58	1.04	1.51	3.643e-05	0.0008159
KIF15	3p21.31	9.03	7.44	1.59	0.8	1.32	1.7e-06	0.0001195
CENPN	16q23.2	9.75	8.16	1.59	0.7	0.97	2.99e-07	4.158e-05
DSC2	18q12.1	11.55	9.96	1.59	0.92	1.59	7.76e-06	0.0003087
E2F8	11p15.1	8	6.4	1.6	0.6	1.59	1.57e-08	9.99e-06
CHEK1	11q24.2	9.25	7.65	1.6	0.57	0.95	1.75e-08	9.99e-06
GPR19	12p12.3	5.88	4.28	1.6	0.96	1.52	1.331e-05	0.0004408
AK4	1p31.3	9.38	7.78	1.6	1.02	1.41	2.416e-05	0.000635
PBK	8p21.2	9.39	7.78	1.61	0.89	1.32	5.123e-06	0.0002402
CDC7	1p22	9.28	7.66	1.62	0.92	1.05	7.026e-06	0.0002931
VANGL2	1q22-q23	10.71	9.09	1.62	0.77	1.89	5.24e-07	5.322e-05
IFRD1	7q31.1	10.63	9.01	1.62	0.91	0.85	7.254e-06	0.0002976
CCNB2	15q22.2	10.11	8.48	1.63	0.89	1.27	4.444e-06	0.0002193
ANP32E	1q21.2	11.98	10.35	1.63	1.04	1.03	2.77e-05	0.0006941
CDCA5	11q12.1	10.35	8.71	1.64	0.73	1.22	3.11e-07	4.25e-05
MTHFD1L	6q25.1	9.73	8.09	1.64	0.84	1.12	2.2e-06	0.0001408
KIF18B	17q21.31	8.9	7.25	1.65	0.84	1.41	1.859e-06	0.0001252
AUNIP	1p36.11	7.65	6	1.65	0.9	1.14	4.774e-06	0.0002303
CENPE	4q24-q25	9.93	8.27	1.66	0.63	1.28	3.48e-08	1.364e-05
RAD51AP1	12p13.2-p13.1	9.23	7.57	1.66	0.75	1.1	4.57e-07	4.939e-05
KIF20A	5q31	10.47	8.8	1.67	0.67	1.32	6.25e-08	1.77e-05
KIAA1524	3q13.13	9.14	7.47	1.67	0.71	1.11	1.99e-07	3.068e-05
TMEFF1	9q31	7.46	5.77	1.69	1.14	1.09	4.753e-05	0.0009572
PLK1	16p12.2	10.45	8.75	1.7	0.82	1.34	9.15e-07	7.631e-05
FANCA	16q24.3	9.32	7.62	1.7	0.81	1.23	8.35e-07	7.152e-05
NUF2	1q23.3	9.62	7.91	1.71	0.77	1.36	3.65e-07	4.373e-05
FAM64A	17p13.2	8.19	6.48	1.71	0.97	1.39	7.157e-06	0.0002947
NEIL3	4q34.3	7.25	5.54	1.71	0.86	1.46	1.544e-06	0.0001121
DLGAP5	14q22.3	9.77	8.03	1.74	0.52	1.35	5.07e-10	1.084e-06
KIF4A	Xq13.1	10.47	8.72	1.75	0.61	1.34	8.07e-09	6.96e-06
SKA1	18q21.1	8.6	6.85	1.75	0.79	1.39	3.43e-07	4.303e-05
MTFR2	6q23.3	7.54	5.78	1.76	0.93	1.3	3.085e-06	0.0001805
AURKB	17p13.1	8.97	7.21	1.76	0.95	1.49	3.776e-06	0.0001993
GINS4	8p11.21	9.31	7.55	1.76	0.98	1.19	6.121e-06	0.0002683
STIL	1p32	9.95	8.18	1.77	0.67	1.02	4.28e-08	1.529e-05
CEP55	10q23.33	10.2	8.42	1.78	0.82	1.3	4.89e-07	5.141e-05
POLQ	3q13.33	8.67	6.89	1.78	0.64	1.29	1.35e-08	9.689e-06
ANLN	7p15-p14	11.14	9.36	1.78	0.68	1.35	3.33e-08	1.346e-05
CKAP2L	2q13	8.9	7.11	1.79	0.8	1.33	3.64e-07	4.373e-05
MYO10	5p15.1	12	10.2	1.8	1.15	1.13	2.621e-05	0.0006672
MELK	9p13.2	9.92	8.12	1.8	1.22	1.44	5.081e-05	0.0009953
BIRC5	17q25	10	8.18	1.82	0.92	1.52	1.65e-06	0.0001172
FAM72B	1p11.2	8.47	6.65	1.82	0.93	1.32	2.024e-06	0.0001315
TRIP13	5p15.33	10.06	8.24	1.82	1.22	1.19	4.538e-05	0.0009338
CDCA8	1p34.3	10.33	8.49	1.84	0.74	1.16	8.78e-08	1.956e-05
ORC6	16q12	8.51	6.67	1.84	0.8	1.38	2.6e-07	3.7e-05
TICRR	15q26.1	8.83	6.99	1.84	1.05	1.34	7.396e-06	0.0002998
SGOL1	3p24.3	7.95	6.1	1.85	0.58	1.45	9.8e-10	1.409e-06
SKP2	5p13	9.13	7.26	1.87	0.76	0.98	1.16e-07	2.346e-05
BUB1	2q14	10.5	8.6	1.9	0.87	1.3	5.57e-07	5.374e-05
CBX2	17q25.3	9.79	7.87	1.92	1.16	1.86	1.349e-05	0.0004451
EXO1	1q43	9.51	7.59	1.92	0.78	1.43	8.6e-08	1.956e-05
ASPM	1q31	10.81	8.89	1.92	0.83	1.41	2.19e-07	3.299e-05
MSL3P1	2q37.1	7.85	5.9	1.95	0.69	1.93	4.59e-09	4.834e-06
RAD54L	1p32	8.89	6.94	1.95	0.91	1.31	6.47e-07	5.939e-05
CTSV	9q22.2	8.22	6.26	1.96	1.18	1.64	1.315e-05	0.0004382
CDC25A	3p21	8.85	6.86	1.99	0.85	1.31	2.02e-07	3.068e-05
KIF2C	1p34.1	10.62	8.62	2	0.88	1.35	3.12e-07	4.25e-05
CHRNA5	15q24	7.17	5.17	2	1.08	1.83	3.621e-06	0.0001967
EGFR	7p12	9.42	7.38	2.04	1.05	1.99	1.778e-06	0.0001223
MYBL2	20q13.1	11.32	9.28	2.04	1.37	1.79	4.517e-05	0.0009329
FOXM1	12p13	11.61	9.55	2.06	0.93	1.39	4.02e-07	4.564e-05
FAM83D	20q11.23	10.12	8.05	2.07	0.87	1.47	1.58e-07	2.699e-05
CLSPN	1p34.2	8.7	6.62	2.08	0.89	1.55	1.84e-07	2.902e-05
SLC7A5	16q24.3	12.47	10.38	2.09	1.17	1.6	6.029e-06	0.0002661
ZNF462	9q31.2	9.63	7.54	2.09	1.12	1.47	3.673e-06	0.000197
CDC20	1p34.1	11.05	8.95	2.1	1.02	1.41	1.114e-06	8.891e-05
KIAA1804	1q42	8.83	6.72	2.11	1.16	1.57	4.672e-06	0.0002279
FAM171A1	10p13	10.32	8.2	2.12	1.3	1.43	1.695e-05	0.0005084
CENPW	6q22.32	9.24	7.11	2.13	1.04	1.25	1.26e-06	9.815e-05
KIF14	1q32.1	9.49	7.35	2.14	0.78	1.52	1.78e-08	9.99e-06
CENPA	2p23.3	8.74	6.6	2.14	0.84	1.48	6e-08	1.763e-05
ARHGEF4	2q22	7.82	5.67	2.15	1.09	1.68	1.737e-06	0.0001208
TMSB15B	Xq22.2	7.31	5.15	2.16	1.32	1.64	1.627e-05	0.0004961
FANCB	Xp22.2	6.78	4.61	2.17	0.81	1.03	3.87e-08	1.473e-05
SLC16A1	1p12	11.27	9.1	2.17	0.89	1.31	1.24e-07	2.39e-05
TTK	6q14.1	9.99	7.78	2.21	0.54	1.34	2.48e-11	1.07e-07
ORC1	1p32	8.74	6.53	2.21	0.91	1.3	1.29e-07	2.444e-05
SCML2	Xp22	7.73	5.5	2.23	0.79	1.56	1.08e-08	8.225e-06
LRP8	1p34	9.2	6.91	2.29	1.21	1.35	3.269e-06	0.0001846
LDHB	12p12.2-p12.1	13.42	11.13	2.29	1.32	1.39	9.288e-06	0.0003511
DEPDC1	1p31.2	9.93	7.62	2.31	0.68	1.44	5.87e-10	1.084e-06
B3GNT5	3q28	9.6	7.24	2.36	0.92	1.5	5.55e-08	1.749e-05
MCM10	10p13	9.76	7.39	2.37	0.94	1.53	6.96e-08	1.852e-05
CDCA2	8p21.2	9.51	6.97	2.54	1.12	1.38	3.57e-07	4.373e-05
ARNTL2	12p12.2-p11.2	8.33	5.6	2.73	1.25	1.69	5.47e-07	5.339e-05
C1ORF106	1q32.1	10.01	7.19	2.82	1.07	2.55	2.17e-08	1.081e-05
CCNE1	19q12	9.14	6.24	2.9	1.06	1.61	2.54e-08	1.217e-05
CDCA7	2q31	9.85	6.37	3.48	0.72	2.07	6.02e-13	3.89e-09
PSAT1	9q21.2	10.02	6.26	3.76	1.24	2.43	4.43e-09	4.834e-06
Note
Co-altered genes were selected based q-value < 0.001 in tumors with CYB5D2 downregulation at 1.5SD
compared to tumors with CYB5D2 expression equal to and above the level
Total number of cases: n=817
Tumors with CYB5D2 expression < -1.5SD: n=15
Tumors with CYB5D2 expression >= -1.5SD: n=802
Individual gene expression in the altered group was derived from 15 tumors
Individual gene expression in the unaltered group was derived from 802 tumors

## Sheet: Table S3C
Table S3C. Genes with their expression altered in both the Metabric and TCGA (Cell, 2015)
cohorts following CYB5D2 downregulation
Gene	Cytoband	Mean mRNA expression(Altered)	Mean mRNA expression(Unaltered)	C-D	Standard deviation of mRNA expression(Altered)	Standard deviation of mRNA expression(Unaltered)	p-Value	q-Value
BCAS1	20q13.2	3.37	8.2	-4.83	3.21	2.79	4.172e-05	0.0008932
SCUBE2	11p15.3	6.58	10.99	-4.41	2.65	2.96	1.377e-05	0.0004503
AFF3	2q11.2-q12	6.01	10.11	-4.1	2.71	2.55	3.959e-05	0.0008589
DEGS2	14q32.2	5.52	9.33	-3.81	2.54	2.28	4.289e-05	0.0009127
MAPT	17q21.1	6.66	10.15	-3.49	2.18	2.5	2.11e-05	0.0005842
AKR7A3	1p36.13	4.28	7.77	-3.49	2.22	2.75	2.567e-05	0.0006587
ZMYND10	3p21.3	3.89	7.12	-3.23	2.09	2.09	3.266e-05	0.0007759
THSD4	15q23	7.54	10.72	-3.18	1.78	1.97	6.101e-06	0.0002683
NOVA1	14q	3.57	6.71	-3.14	2.06	2.54	3.474e-05	0.0007992
CCDC170	6q25.1	4.94	8.08	-3.14	1.72	2.03	5.128e-06	0.0002402
MYH11	16p13.11	6.3	9.42	-3.12	1.86	1.94	1.294e-05	0.0004382
NAT1	8p22	6.7	9.82	-3.12	1.91	2.74	1.598e-05	0.0004919
ABAT	16p13.2	6.61	9.66	-3.05	1.82	1.86	1.306e-05	0.0004382
CLIC6	21q22.12	4.97	8.01	-3.04	1.22	3.14	4.17e-08	1.529e-05
PDZK1	1q21	3.48	6.49	-3.01	1.87	3.19	1.897e-05	0.000544
TBC1D9	4q31.21	9.56	12.49	-2.93	1.31	1.8	4.08e-07	4.591e-05
SUSD3	9q22.31	6.05	8.97	-2.92	1.92	2.23	3.517e-05	0.0008021
ABLIM3	5q32	5.93	8.84	-2.91	1.3	1.65	4.22e-07	4.705e-05
SLC7A8	14q11.2	8.15	11.04	-2.89	1.81	1.49	2.188e-05	0.0005919
ZNF703	8p11.23	6.15	9.01	-2.86	1.85	1.65	3.063e-05	0.000743
INPP4B	4q31.21	5.93	8.76	-2.83	1.74	1.65	1.748e-05	0.0005136
NXPH3	17q21.33	4.11	6.93	-2.82	1.38	1.73	1.238e-06	9.718e-05
CFD	19p13.3	5.05	7.86	-2.81	1.25	1.92	3.52e-07	4.373e-05
SERHL2	22q13	4.5	7.3	-2.8	1.4	2.47	1.369e-06	0.0001035
LRRC46	17q21.32	3.21	6	-2.79	1.43	1.67	2.171e-06	0.0001397
LRRC17	7q22.1	4.79	7.52	-2.73	1.8	1.77	3.921e-05	0.0008524
SLC16A6	17q24.2	5.03	7.58	-2.55	1.33	2.17	2.511e-06	0.0001532
KCNJ11	11p15.1	5.42	7.96	-2.54	1.48	1.66	1.022e-05	0.0003785
CPLX1	4p16.3	3.91	6.39	-2.48	1.31	1.44	3.184e-06	0.0001826
XBP1	22q12.1|22q12	12.42	14.89	-2.47	1.61	1.39	3.541e-05	0.000806
CACNA2D2	3p21.3	5.2	7.61	-2.41	1.5	2.05	2.019e-05	0.0005674
MFSD7	4p16.3	5.42	7.78	-2.36	1.08	1.53	5.21e-07	5.322e-05
CYB5D2	17p13.2	6.32	8.68	-2.36	0.34	0.86	3.63e-15	4.69e-11
SYNC	1p35.1	5.66	8	-2.34	1.18	1.37	1.876e-06	0.0001257
SMPD3	16q22.1	4.59	6.93	-2.34	1.3	1.48	6.014e-06	0.0002661
ACADSB	10q26.13	8.34	10.67	-2.33	1.31	1.45	6.614e-06	0.0002813
CRIP1	14q32.33	9.37	11.64	-2.27	1.37	1.78	1.479e-05	0.0004668
ARSG	17q24.2	5.83	8.1	-2.27	1.5	1.48	3.777e-05	0.0008333
STC2	5q35.1	9.55	11.81	-2.26	1.53	2.37	4.869e-05	0.0009695
SDPR	2q32-q33	4.45	6.7	-2.25	1.03	1.71	4.67e-07	4.952e-05
CLEC3B	3p22-p21.3	4.77	7.01	-2.24	1.04	1.38	6.62e-07	5.988e-05
C16ORF45	16p13.11	6.27	8.51	-2.24	1.13	1.58	1.756e-06	0.0001214
CLDN5	22q11.21	4.63	6.85	-2.22	1.02	1.53	5.47e-07	5.339e-05
DRC3	17p11.2	3.58	5.78	-2.2	0.8	1.68	1.62e-08	9.99e-06
PEX11G	19p13.2	4.01	6.14	-2.13	1.07	1.08	1.723e-06	0.0001204
ASTN2	9q33.1	5.86	7.99	-2.13	1.08	1.52	1.793e-06	0.0001227
PREX1	20q13.13	9.49	11.6	-2.11	1.33	1.38	2.309e-05	0.0006169
LMNTD2	11p15.5	2.9	5	-2.1	1.24	1.35	1.149e-05	0.0004092
SMOC2	6q27	8.35	10.45	-2.1	1.31	1.38	2.072e-05	0.0005749
SLC39A6	18q12.2	11.66	13.75	-2.09	0.76	1.83	1.02e-08	8.225e-06
SPATA20	17q21.33	7.93	10	-2.07	0.85	1.02	1.46e-07	2.699e-05
SRRM3	7q11.23	3.91	5.98	-2.07	1.32	1.51	2.67e-05	0.0006743
LIPE	19q13.2	5.53	7.58	-2.05	1.24	1.73	1.472e-05	0.0004665
MAOA	Xp11.3	5.84	7.87	-2.03	1.29	1.95	2.442e-05	0.0006378
FGD3	--	7.27	9.29	-2.02	1.12	1.67	5.334e-06	0.0002437
ZNF552	19q13.43	7.95	9.95	-2	1.34	1.36	4.744e-05	0.0009568
SYTL4	Xq21.33	7.06	9.03	-1.97	1.2	1.19	1.672e-05	0.0005041
TPPP3	16q22.1	5.85	7.81	-1.96	1.18	1.38	1.455e-05	0.0004629
STARD10	11q13	9.69	11.62	-1.93	0.79	1.32	1.03e-07	2.226e-05
TMEM26	10q21.2	5.19	7.11	-1.92	1.31	2.05	5.052e-05	0.0009942
SMIM1	1p36.32	2.94	4.84	-1.9	1.26	1.33	4.079e-05	0.0008785
BTG2	1q32	10.01	11.89	-1.88	1.27	1.31	4.645e-05	0.0009468
RAPGEF3	12q13.1	5.96	7.81	-1.85	0.87	1.16	6.7e-07	5.99e-05
IGFBP4	17q21.2	11.7	13.54	-1.84	1.01	1.07	5.318e-06	0.0002437
RPH3AL	17p13.3	5.42	7.26	-1.84	1.19	1.25	3.133e-05	0.0007557
P4HTM	3p21.31|3p21.3	7.6	9.43	-1.83	0.98	1.03	4.141e-06	0.00021
ACOT4	14q24.3	5.94	7.77	-1.83	0.72	1.22	5.84e-08	1.759e-05
CST3	20p11.21	10.35	12.14	-1.79	0.86	1.02	9.91e-07	8.062e-05
TP53TG1	7q21.1	6.53	8.31	-1.78	1.15	0.98	3.237e-05	0.0007738
PLAT	8p12	8.99	10.76	-1.77	1.18	1.69	4.401e-05	0.0009223
MAN1C1	1p35	6.28	8.04	-1.76	1.16	1.15	3.98e-05	0.0008607
CCDC96	4p16.1	4.83	6.57	-1.74	1.03	1.07	1.311e-05	0.0004382
EVA1B	1p34.3	6.47	8.2	-1.73	0.99	1.45	7.323e-06	0.0002987
CNN1	19p13.2-p13.1	6.2	7.92	-1.72	1.08	1.59	2.123e-05	0.0005852
HIST1H2BD	6p21.3	7.45	9.16	-1.71	0.89	1.37	2.629e-06	0.0001596
RAMP3	7p13-p12	6.58	8.26	-1.68	0.88	1.51	2.647e-06	0.0001599
TRIM3	11p15.5	7.09	8.76	-1.67	0.66	0.99	7.04e-08	1.852e-05
EVL	14q32.2	10.04	11.7	-1.66	0.74	1.23	3.21e-07	4.25e-05
TCEAL1	Xq22.1	7.37	9.03	-1.66	1	1.17	1.41e-05	0.0004525
HTR2B	2q36.3-q37.1	3.36	4.99	-1.63	0.96	1.41	1.138e-05	0.0004077
CNTD1	17q21.31	4.01	5.62	-1.61	0.87	1.18	4.194e-06	0.0002118
PRRT3	3p25.3	6.35	7.96	-1.61	1.09	1.29	4.881e-05	0.0009695
CCDC103	17q21.31	5.38	6.98	-1.6	0.72	1.18	3.95e-07	4.531e-05
PDGFD	11q22.3	6.95	8.55	-1.6	1.04	1.13	3.199e-05	0.0007673
CYBRD1	2q31.1	10.52	12.11	-1.59	0.86	1.42	3.768e-06	0.0001993
KLF2	19p13.11	7.13	8.71	-1.58	0.68	1.09	2.36e-07	3.43e-05
FAM214A	15q21.2-q21.3	8.86	10.44	-1.58	1.02	1.12	3.118e-05	0.0007536
MAP3K12	12q13	6.05	7.62	-1.57	0.87	0.98	5.919e-06	0.000263
CIRBP	19p13.3	10.55	12.12	-1.57	0.45	0.77	7.76e-10	1.255e-06
FSTL3	19p13	7.15	8.7	-1.55	1	1.11	2.939e-05	0.0007204
SPARCL1	4q22.1	10.57	12.12	-1.55	1	1.13	2.948e-05	0.0007204
BCAM	19q13.2	10.7	12.22	-1.52	1.02	1.33	4.65e-05	0.0009468
IGFBP6	12q13	5.43	6.95	-1.52	0.89	1.24	1.075e-05	0.0003926
SLC9A3R1	17q25.1	10.9	12.42	-1.52	1.02	1.18	4.3e-05	0.0009131
WFS1	4p16.1	9.27	10.77	-1.5	0.84	0.87	6.302e-06	0.0002725
RGS5	1q23.1	9.63	11.13	-1.5	1.01	1.33	4.633e-05	0.0009463
RAMP2	17q12-q21.1	7.11	8.6	-1.49	0.7	1.03	7.03e-07	6.182e-05
APH1B	15q22.2	7.37	8.86	-1.49	0.83	0.97	5.642e-06	0.0002526
RARA	17q21	9.53	10.99	-1.46	0.86	1.06	1.145e-05	0.0004091
ROGDI	16p13.3	8.06	9.51	-1.45	0.64	0.82	3.69e-07	4.373e-05
KDM4B	19p13.3	9.72	11.17	-1.45	0.85	1.05	1.08e-05	0.0003933
SEC14L2	22q12.2	8.33	9.78	-1.45	0.97	1.77	3.832e-05	0.0008389
BBS4	15q22.3-q23	7.27	8.71	-1.44	0.56	0.74	7.16e-08	1.852e-05
MYL5	4p16.3	5.43	6.86	-1.43	0.81	0.93	7.102e-06	0.0002936
DHRS12	13q14.3	6.3	7.72	-1.42	0.59	0.71	1.51e-07	2.699e-05
ACOT1	14q24.3	7.59	9	-1.41	0.59	0.83	1.76e-07	2.814e-05
MAGED2	Xp11.2	12.14	13.55	-1.41	0.81	1.08	7.605e-06	0.0003058
LOXL1	15q22	8.44	9.85	-1.41	0.88	1.09	2.046e-05	0.0005708
LYRM9	17q11.2	6.07	7.48	-1.41	0.96	0.86	4.987e-05	0.0009844
COX6C	8q22.2	11.25	12.65	-1.4	0.55	1.47	2.9e-08	1.292e-05
KRT222	17q21.2	4.52	5.92	-1.4	0.87	1.05	1.907e-05	0.0005454
ZNF688	16p11.2	6.14	7.53	-1.39	0.75	0.84	4.122e-06	0.0002098
NUDT18	8p21.3	5.82	7.21	-1.39	0.69	0.94	1.507e-06	0.0001107
CBR4	4q32.3	7.73	9.08	-1.35	0.62	0.7	5.9e-07	5.612e-05
TMEM204	16p13.3	6.61	7.96	-1.35	0.91	0.94	4.743e-05	0.0009568
ABHD15	17q11.2	7.14	8.48	-1.34	0.83	0.71	2.053e-05	0.000571
RABEP1	17p13.2	10.23	11.57	-1.34	0.76	0.95	7.273e-06	0.0002976
TKFC	11q12.2	8.44	9.77	-1.33	0.8	0.69	1.405e-05	0.0004525
KANK3	19p13.2	4.72	6.02	-1.3	0.72	1.06	4.942e-06	0.0002362
POLD4	11q13	8.91	10.2	-1.29	0.66	0.79	2.412e-06	0.0001492
ACACB	12q24.11	7.31	8.59	-1.28	0.81	1.37	2.378e-05	0.0006298
SSH3	11q13.2	8.91	10.19	-1.28	0.68	0.9	3.217e-06	0.0001832
CLEC14A	14q21.1	7.15	8.43	-1.28	0.76	0.91	1.251e-05	0.0004322
DALRD3	3p21.31	8.38	9.64	-1.26	0.41	0.74	4.86e-09	4.834e-06
REEP5	5q22.2	11.14	12.39	-1.25	0.59	0.69	8.62e-07	7.284e-05
CBX7	22q13.1	7.89	9.13	-1.24	0.72	0.96	8.943e-06	0.0003431
TMEM205	19p13.2	9.26	10.48	-1.22	0.79	0.85	3.108e-05	0.0007526
SCN1B	19q13.1	5.7	6.92	-1.22	0.82	1.1	4.485e-05	0.0009323
G6PC3	17q21.31	9.31	10.53	-1.22	0.67	0.77	5.09e-06	0.0002402
HNMT	2q22.1	8.43	9.63	-1.2	0.74	0.78	1.96e-05	0.0005569
TOB1	17q21	10.17	11.37	-1.2	0.72	1.07	1.198e-05	0.0004231
ORAI3	16p11.2	7.97	9.16	-1.19	0.66	0.75	5.205e-06	0.0002404
THSD1	13q14.3	5.41	6.6	-1.19	0.79	0.87	3.784e-05	0.0008336
PIK3IP1	22q12.2	8.4	9.58	-1.18	0.77	0.74	3.619e-05	0.0008139
IFT140	16p13.3	8.55	9.72	-1.17	0.74	0.91	2.542e-05	0.0006546
XYLT2	17q21.33	8.49	9.65	-1.16	0.48	0.73	1.45e-07	2.699e-05
TCEAL4	Xq22.2	10.27	11.43	-1.16	0.63	1.02	3.563e-06	0.000196
KCTD6	3p14.3	7.1	8.26	-1.16	0.68	1.15	8.808e-06	0.00034
RUNDC1	17q21.31	8.78	9.93	-1.15	0.48	0.76	1.55e-07	2.699e-05
ACOT2	14q24.3	7.25	8.39	-1.14	0.52	0.77	4.5e-07	4.928e-05
MDP1	14q12	6.39	7.53	-1.14	0.64	0.69	6.425e-06	0.0002761
MYO5C	15q21	9.15	10.29	-1.14	0.71	0.98	1.732e-05	0.0005126
YPEL2	17q22	8.38	9.5	-1.12	0.75	0.86	4.492e-05	0.0009323
ZFYVE28	4p16.3	5.9	7.01	-1.11	0.7	0.95	2.248e-05	0.0006044
THTPA	14q11.2	7.3	8.4	-1.1	0.58	0.63	3.318e-06	0.0001865
PIGQ	16p13.3	9.07	10.16	-1.09	0.52	0.79	8.47e-07	7.201e-05
LAMB2	3p21	11.18	12.27	-1.09	0.71	0.89	3.173e-05	0.0007638
RAB11FIP3	16p13.3	9.01	10.09	-1.08	0.65	0.8	1.457e-05	0.0004629
IFT46	11q23.3	8.17	9.25	-1.08	0.7	0.74	3.364e-05	0.0007864
DHRS4L2	14q11.2	7.19	8.26	-1.07	0.69	0.74	3.251e-05	0.0007742
QDPR	4p15.31	9	10.06	-1.06	0.65	1.22	1.333e-05	0.0004408
FLYWCH2	16p13.3	7.92	8.98	-1.06	0.69	0.8	3.369e-05	0.0007864
WWP1	8q21	10.6	11.66	-1.06	0.7	1.11	3.428e-05	0.0007954
RETSAT	2p11.2	9.96	11.02	-1.06	0.52	0.66	1.316e-06	0.0001007
DECR2	16p13.3	7.58	8.63	-1.05	0.67	0.87	2.382e-05	0.0006298
FAM102A	9q34.11	10.79	11.83	-1.04	0.6	0.69	9.099e-06	0.0003465
LRIG1	3p14	10.67	11.71	-1.04	0.64	0.98	1.706e-05	0.0005089
GNG11	7q21	7.65	8.68	-1.03	0.67	0.92	3.273e-05	0.0007759
SGSM2	17p13.3	9.03	10.05	-1.02	0.43	0.77	1.75e-07	2.814e-05
SUOX	12q13.2	8.45	9.46	-1.01	0.64	0.64	2.404e-05	0.0006345
FBXL5	4p15.32	10.22	11.23	-1.01	0.67	0.59	4.432e-05	0.0009272
APBB3	5q31	6.68	7.68	-1	0.68	0.84	5.075e-05	0.0009953
DNAJC1	10p12.31	9.35	10.34	-0.99	0.5	1.01	1.394e-06	0.0001041
PIGV	1p36.11	7.76	8.75	-0.99	0.6	0.61	1.611e-05	0.0004932
PDCD4	10q24	11.3	12.29	-0.99	0.59	1.13	9.942e-06	0.0003705
CHMP2A	19q	10.01	10.99	-0.98	0.45	0.7	5.27e-07	5.322e-05
GNPTG	16p13.3	9.02	10	-0.98	0.54	0.68	4.858e-06	0.0002335
MIF4GD	17q25.1	7.97	8.93	-0.96	0.44	0.61	5.79e-07	5.547e-05
C17ORF58	17q24.2	7.99	8.95	-0.96	0.56	1	8.455e-06	0.0003303
DHRS4	14q11.2	8.33	9.29	-0.96	0.6	0.7	1.87e-05	0.0005373
PDK2	17q21.33	8.61	9.55	-0.94	0.61	0.85	2.712e-05	0.0006836
BBS1	11q13	8.77	9.71	-0.94	0.61	0.75	3.276e-05	0.0007759
JMJD8	16p13.3	9.82	10.73	-0.91	0.54	0.62	1.208e-05	0.0004236
ANKMY1	2q37.3	6.91	7.81	-0.9	0.61	0.75	4.593e-05	0.0009414
P2RX4	12q24.32	8.61	9.5	-0.89	0.51	0.64	8.721e-06	0.0003386
TM9SF1	14q11.2	10.11	11	-0.89	0.58	0.5	3.734e-05	0.000828
SLC24A1	15q22	7.62	8.51	-0.89	0.6	0.71	4.511e-05	0.0009329
TUBG2	17q21	7.04	7.92	-0.88	0.54	0.84	1.499e-05	0.0004692
SH3GLB2	9q34	9.47	10.34	-0.87	0.51	0.72	1.02e-05	0.0003785
LCMT2	15q15.3	7.64	8.5	-0.86	0.52	0.57	1.604e-05	0.0004927
GMPR2	14q12	9.42	10.28	-0.86	0.49	0.49	8.294e-06	0.0003265
ZBTB4	17p13.1	10.24	11.08	-0.84	0.33	0.59	5.03e-08	1.634e-05
CXORF40A	Xq28	8.46	9.3	-0.84	0.45	0.67	3.643e-06	0.000197
TK2	16q22-q23.1	8.63	9.47	-0.84	0.52	0.53	2.012e-05	0.0005667
ATPAF2	17p11.2	7.28	8.12	-0.84	0.43	0.61	2.022e-06	0.0001315
SURF1	9q34.2	8.7	9.53	-0.83	0.45	0.58	5.312e-06	0.0002437
AMACR	5p13	7.85	8.68	-0.83	0.49	0.68	1.068e-05	0.0003911
CTDSP1	2q35	10.43	11.26	-0.83	0.55	0.5	3.575e-05	0.0008095
IFT43	14q24.3	7.25	8.08	-0.83	0.56	0.62	4.916e-05	0.0009734
CCNDBP1	15q14-q15	8.75	9.57	-0.82	0.44	0.59	3.603e-06	0.0001967
HEBP1	12p13.1	9.68	10.5	-0.82	0.48	0.99	7.346e-06	0.0002987
KIF9	3p21.31	6.35	7.17	-0.82	0.51	0.78	1.674e-05	0.0005041
ELP2	18q12.2	10.37	11.19	-0.82	0.54	1.13	3.501e-05	0.0008013
TSPAN31	12q13.3	9.13	9.95	-0.82	0.48	0.7	9.803e-06	0.0003663
BECN1	17q21	9.99	10.8	-0.81	0.4	0.55	1.195e-06	9.477e-05
C14ORF93	14q11.2	6.85	7.66	-0.81	0.4	0.45	1.645e-06	0.0001172
MRFAP1L1	4p16.1	9.83	10.64	-0.81	0.53	0.48	3.342e-05	0.0007837
COA3	17q21	9.14	9.95	-0.81	0.43	0.68	3.02e-06	0.0001775
VAMP2	17p13.1	9.6	10.4	-0.8	0.42	0.68	2.289e-06	0.000143
BCL2L1	20q11.21	10.53	11.33	-0.8	0.46	0.48	7.425e-06	0.0003
HACD3	15q22.2	11.34	12.14	-0.8	0.53	0.76	3.732e-05	0.000828
NUDT6	4q26	5.39	6.18	-0.79	0.54	0.89	4.868e-05	0.0009695
SUPT4H1	17q22	9.79	10.56	-0.77	0.4	0.61	2.171e-06	0.0001397
PISD	22q12.2	8.77	9.52	-0.75	0.44	0.8	9.4e-06	0.0003533
DCAF11	14q11.2	10.35	11.08	-0.73	0.43	0.49	1.389e-05	0.0004503
RNF135	17q11.2	8.63	9.36	-0.73	0.48	0.56	3.595e-05	0.0008111
CAMTA2	17p13.2	9.21	9.91	-0.7	0.33	0.56	6e-07	5.662e-05
RRNAD1	1q23.1	8.65	9.35	-0.7	0.38	0.66	4.703e-06	0.0002286
NBR1	17q21.31	11.09	11.78	-0.69	0.39	0.61	6.934e-06	0.0002915
NDUFAF1	15q11.2-q21.3	7.74	8.39	-0.65	0.43	0.52	3.513e-05	0.0008021
TINF2	14q12	9.55	10.19	-0.64	0.42	0.39	3.485e-05	0.0008005
SDF2	17q11.2	9.24	9.85	-0.61	0.37	0.54	1.516e-05	0.0004734
SIN3A	15q24.2	10.62	11.04	-0.42	0.27	0.47	2.589e-05	0.0006616
GRB2	17q24-q25	11.65	12.01	-0.36	0.25	0.57	4.881e-05	0.0009695
POM121C	7q11.2	10.16	9.7	0.46	0.27	0.42	7.88e-06	0.0003125
HNRNPLL	2p22.1	9.77	9.24	0.53	0.31	0.5	1.314e-05	0.0004382
PSMD14	2q24.2	11.02	10.44	0.58	0.36	0.5	1.731e-05	0.0005126
USP39	2p11.2	10.96	10.38	0.58	0.36	0.4	2.361e-05	0.0006282
USP10	16q24.1	11.2	10.62	0.58	0.39	0.46	4.824e-05	0.0009671
POLA2	11q13.1	9.33	8.74	0.59	0.39	0.59	3.693e-05	0.0008233
TRRAP	7q21.2-q22.1	11.58	10.97	0.61	0.4	0.53	3.798e-05	0.0008351
AKIRIN2	6q15	9.92	9.3	0.62	0.38	0.46	1.652e-05	0.0005014
CDC42SE1	1q21.3	12.44	11.82	0.62	0.39	0.47	2.433e-05	0.0006368
INTS8	8q22.1	10.72	10.08	0.64	0.33	0.64	1.582e-06	0.0001143
LSM2	6p21.3	10.06	9.42	0.64	0.34	0.61	3.153e-06	0.0001824
RBM15	1p13	8.05	7.41	0.64	0.41	0.49	2.422e-05	0.0006352
TUBB	6p21.33	14.9	14.26	0.64	0.43	0.6	4.387e-05	0.0009208
CEBPZ	2p22.2	11.02	10.37	0.65	0.4	0.4	1.746e-05	0.0005136
CORO1C	12q24.1	11.63	10.97	0.66	0.43	0.62	3.207e-05	0.0007679
PPARD	6p21.2	10.5	9.82	0.68	0.44	0.62	2.942e-05	0.0007204
PREP	6q22	10.45	9.74	0.71	0.45	0.6	2.342e-05	0.0006244
XPO1	2p15	12.71	12	0.71	0.25	0.43	1.75e-08	9.99e-06
LRPPRC	2p21	12.75	12.03	0.72	0.47	0.52	2.998e-05	0.0007287
MAP3K7	6q15	10.2	9.47	0.73	0.46	0.53	2.649e-05	0.0006709
GINS3	16q21	8.19	7.46	0.73	0.32	0.73	2.32e-07	3.413e-05
TMEM170A	16q23.1	9.33	8.59	0.74	0.44	0.55	1.087e-05	0.0003936
TARS	5p13.2	11.77	11.02	0.75	0.5	0.57	3.922e-05	0.0008524
ABCE1	4q31	11.48	10.7	0.78	0.46	0.49	1.326e-05	0.0004408
NAE1	16q22	10.35	9.56	0.79	0.32	0.57	7.61e-08	1.892e-05
BAIAP2L1	7q22.1	10.41	9.62	0.79	0.39	0.79	1.051e-06	8.493e-05
TAF13	1p13.3	8.24	7.44	0.8	0.5	0.8	2.117e-05	0.000585
RLF	1p32	10.13	9.32	0.81	0.48	0.55	1.116e-05	0.0004019
KNTC1	12q24.31	9.89	9.07	0.82	0.49	0.78	1.153e-05	0.0004097
TOPBP1	3q22.1	10.92	10.09	0.83	0.47	0.59	6.708e-06	0.0002844
AGO1	1p34.3	10.77	9.94	0.83	0.55	0.45	3.89e-05	0.0008482
UCHL5	1q32	10.05	9.21	0.84	0.52	0.59	2.226e-05	0.0006009
MSANTD3	9q31.1	8.71	7.87	0.84	0.4	0.67	6.61e-07	5.988e-05
GAPDH	12p13	16.33	15.48	0.85	0.45	0.8	2.249e-06	0.0001429
BRAF	7q34	8.35	7.5	0.85	0.58	0.71	4.85e-05	0.0009695
SYNCRIP	6q14-q15	12.93	12.06	0.87	0.33	0.49	5.05e-08	1.634e-05
CMC2	16q23.2	9.05	8.17	0.88	0.38	0.73	2.02e-07	3.068e-05
ILF2	1q21.3	13.2	12.31	0.89	0.54	0.58	1.815e-05	0.0005262
FANCD2	3p26	9.58	8.69	0.89	0.6	0.83	4.285e-05	0.0009127
PSMB2	1p34.2	11.78	10.88	0.9	0.6	0.53	4.709e-05	0.0009528
TIMM8A	Xq22.1	7.88	6.98	0.9	0.58	0.61	3.246e-05	0.0007742
NT5C2	10q24.32	11.16	10.25	0.91	0.52	0.62	6.843e-06	0.0002892
AGO3	1p34	8.09	7.18	0.91	0.54	0.6	1.383e-05	0.0004503
SPAG5	17q11.2	10.15	9.24	0.91	0.62	1.16	4.761e-05	0.0009573
URB2	1q42.13	9.87	8.95	0.92	0.62	0.63	4.208e-05	0.0008992
SERBP1	1p31	13.46	12.54	0.92	0.56	0.47	1.759e-05	0.0005146
RPF2	6q21	9.44	8.51	0.93	0.46	0.66	1.284e-06	9.885e-05
KPNA2	17q24.2	12.34	11.41	0.93	0.48	0.98	1.961e-06	0.0001293
EML4	2p21	11.29	10.36	0.93	0.54	0.63	8.307e-06	0.0003265
WDR43	2p23.2	10.89	9.96	0.93	0.54	0.5	9.042e-06	0.0003459
UTP4	16q22.1	10.51	9.57	0.94	0.5	0.59	3.525e-06	0.0001956
MCM8	20p12.3	9.04	8.1	0.94	0.59	0.8	2.141e-05	0.0005873
ANAPC1	2q12.1	10.33	9.38	0.95	0.62	0.67	4.083e-05	0.0008785
SMIM13	6p24.2	9.46	8.51	0.95	0.62	0.59	3.335e-05	0.0007837
R3HDM1	2q21.3	10.52	9.56	0.96	0.5	0.52	2.486e-06	0.0001524
PSMG1	21q22.3	9.7	8.73	0.97	0.61	0.78	2.235e-05	0.000602
TBC1D7	6p24.1	9.29	8.32	0.97	0.65	0.69	4.377e-05	0.0009203
NDUFAF4	6q16.1	8.63	7.66	0.97	0.58	0.68	1.457e-05	0.0004629
YES1	18p11.31-p11.21	11.47	10.5	0.97	0.59	0.8	1.704e-05	0.0005089
TEX10	9q31.1	9.73	8.75	0.98	0.47	0.55	9.07e-07	7.613e-05
SF3B3	16q22.1	12.76	11.77	0.99	0.6	0.6	1.574e-05	0.0004868
LMNB1	5q23.2	11.07	10.08	0.99	0.66	0.98	3.719e-05	0.0008276
PSME4	2p16.2	12.35	11.36	0.99	0.66	0.69	4.292e-05	0.0009127
CCNB1	5q12	10.77	9.78	0.99	0.67	0.97	4.601e-05	0.0009414
MEMO1	2p22-p21	9.67	8.67	1	0.53	0.6	3.418e-06	0.0001905
RAP2A	13q34	10.75	9.75	1	0.64	0.72	2.724e-05	0.0006853
DCUN1D5	11q22.3	9.66	8.65	1.01	0.62	0.69	1.867e-05	0.0005373
CDK8	13q12	8.32	7.31	1.01	0.6	0.8	1.282e-05	0.0004382
ME2	18q21	10.44	9.42	1.02	0.48	0.73	6.72e-07	5.99e-05
GMPS	3q24	11.59	10.57	1.02	0.55	0.65	4.435e-06	0.0002193
RACGAP1	12q13.12	10.78	9.76	1.02	0.57	0.91	5.149e-06	0.0002403
FAM136A	2p13.3	10.7	9.67	1.03	0.68	0.58	3.869e-05	0.000845
HELLS	10q24.2	8.32	7.29	1.03	0.66	1.03	2.888e-05	0.0007126
MSH6	2p16	11.82	10.79	1.03	0.41	0.58	8.38e-08	1.956e-05
XPO5	6p21.1	11.51	10.47	1.04	0.47	0.64	4.67e-07	4.952e-05
HDAC2	6q21	12.17	11.13	1.04	0.55	0.65	2.93e-06	0.000173
CENPL	1q25.1	8.77	7.73	1.04	0.61	0.71	1.041e-05	0.0003835
TRMT11	6q11.1-q22.33	8.64	7.6	1.04	0.6	0.58	9.374e-06	0.0003533
NIP7	16q22.1	10	8.95	1.05	0.46	0.57	3.31e-07	4.25e-05
NCAPG2	7q36.3	10.37	9.31	1.06	0.47	0.8	3.27e-07	4.25e-05
DONSON	21q22.1	9.19	8.13	1.06	0.68	0.82	3.178e-05	0.0007638
SASS6	1p21.2	8.61	7.55	1.06	0.43	0.65	1.2e-07	2.351e-05
ZFP69B	1p34.2	6.66	5.6	1.06	0.54	0.81	1.815e-06	0.0001235
CHEK2	22q12.1	8.81	7.75	1.06	0.61	0.79	8.787e-06	0.00034
RIPK2	8q21	10.24	9.18	1.06	0.63	0.76	1.187e-05	0.0004206
RFWD3	16q23.1	10.77	9.7	1.07	0.44	0.67	1.54e-07	2.699e-05
CHORDC1	11q14.3	10.07	9	1.07	0.59	0.7	5.611e-06	0.0002526
HSPA14	10p13	10.3	9.23	1.07	0.64	0.53	1.488e-05	0.0004678
PUS7	7q22.3	9.97	8.89	1.08	0.58	0.66	3.333e-06	0.0001866
AGTPBP1	9q21.33	9.33	8.25	1.08	0.69	0.75	2.821e-05	0.0007029
HENMT1	1p13.3	9.09	8.01	1.08	0.71	1.31	3.563e-05	0.0008082
VEGFA	6p12	11.91	10.82	1.09	0.59	0.89	3.616e-06	0.0001967
CALU	7q32.1	13.37	12.27	1.1	0.62	0.69	6.571e-06	0.0002804
RBMS1	2q24.2	11.06	9.95	1.11	0.62	0.8	6.182e-06	0.00027
TAF5	10q24-q25.2	7.93	6.81	1.12	0.53	0.59	9.48e-07	7.81e-05
PDSS1	10p12.1	7.67	6.55	1.12	0.68	0.84	1.387e-05	0.0004503
CENPO	2p23.3	8.21	7.09	1.12	0.52	0.79	7.08e-07	6.182e-05
GPSM2	1p13.3	10.21	9.08	1.13	0.33	0.89	3.04e-10	7.87e-07
ZNF518B	4p16.1	9.72	8.59	1.13	0.4	1.14	4.14e-09	4.834e-06
SGOL2	2q33.1	9.13	8	1.13	0.63	0.81	5.169e-06	0.0002404
NFIL3	9q22	9.72	8.59	1.13	0.63	1.13	5.42e-06	0.000245
MASTL	10p12.1	9.71	8.58	1.13	0.63	0.69	6.427e-06	0.0002761
NUSAP1	15q15.1	10.67	9.53	1.14	0.73	1.11	2.535e-05	0.0006546
GTPBP4	10p15-p14	11.51	10.37	1.14	0.73	0.63	2.956e-05	0.0007211
RBL1	20q11.2	8.68	7.53	1.15	0.69	1.06	1.303e-05	0.0004382
ATP11B	3q27	10.89	9.74	1.15	0.54	1.1	5.45e-07	5.339e-05
RAVER2	1p31.3	9.54	8.38	1.16	0.69	1.04	1.303e-05	0.0004382
MCM4	8q11.2	12.07	10.91	1.16	0.72	0.97	1.769e-05	0.000516
UBE2T	1q32.1	9.64	8.47	1.17	0.59	1.14	1.395e-06	0.0001041
BTG3	21q21.1	9.44	8.27	1.17	0.66	1.16	5.647e-06	0.0002526
PAK1IP1	6p24.2	9.68	8.51	1.17	0.67	0.62	8.845e-06	0.0003404
ATP11C	Xq27.1	10.07	8.89	1.18	0.57	0.82	1.081e-06	8.684e-05
LIN9	1q42.12	8.9	7.72	1.18	0.73	0.79	1.973e-05	0.0005595
NUP205	7q33	11.83	10.64	1.19	0.48	0.64	1.18e-07	2.346e-05
PLK4	4q28	8.8	7.61	1.19	0.47	0.97	4.38e-08	1.529e-05
TOP2A	17q21.2	12.38	11.19	1.19	0.58	1.4	7.53e-07	6.487e-05
OIP5	15q15.1	7.28	6.07	1.21	0.77	1.1	2.599e-05	0.0006628
MCM2	3q21	11.37	10.15	1.22	0.77	0.91	2.157e-05	0.0005884
NCAPD2	12p13.3	11.98	10.75	1.23	0.62	0.75	1.852e-06	0.0001252
KIF23	15q23	10.07	8.83	1.24	0.79	1.09	2.546e-05	0.0006546
PSRC1	1p13.3	8.67	7.43	1.24	0.83	0.91	4.46e-05	0.0009316
CDK1	10q21.1	10.79	9.54	1.25	0.49	1.17	3.25e-08	1.346e-05
MCM6	2q21	11.57	10.32	1.25	0.53	0.73	1.75e-07	2.814e-05
SPC25	2q31.1	8.09	6.84	1.25	0.63	1.1	1.465e-06	0.0001082
MSH2	2p21	11.17	9.91	1.26	0.34	0.62	2.76e-10	7.87e-07
STMN1	1p36.11	12.94	11.68	1.26	0.58	1.01	5.06e-07	5.279e-05
MPZL2	11q24	10.12	8.86	1.26	0.79	1.26	2.153e-05	0.0005884
IQGAP3	1q21.3	10.34	9.07	1.27	0.78	1.32	1.613e-05	0.0004932
PPARA	22q13.31	9.34	8.06	1.28	0.68	0.98	3.135e-06	0.0001824
NUP155	5p13.1	10.78	9.5	1.28	0.72	0.77	6.571e-06	0.0002804
FBXO5	6q25.2	8.98	7.7	1.28	0.7	0.86	4.603e-06	0.0002255
RAD54B	8q22.1	8.63	7.35	1.28	0.48	1.03	2.01e-08	1.039e-05
DEK	6p22.3	12.59	11.3	1.29	0.54	0.76	1.64e-07	2.723e-05
STK26	Xq26.2	10	8.71	1.29	0.86	1.27	4.353e-05	0.0009197
MTBP	8q24.12	8.35	7.06	1.29	0.75	1	8.581e-06	0.0003342
AURKA	20q13	9.91	8.62	1.29	0.7	1.23	4.009e-06	0.0002065
ATAD5	17q11.2	8.06	6.77	1.29	0.73	1.02	6.249e-06	0.0002721
CHAC2	2p16	6.71	5.4	1.31	0.79	0.95	1.41e-05	0.0004525
ESPL1	12q	9.38	8.05	1.33	0.74	1.29	5.38e-06	0.0002443
AGO2	8q24	9.29	7.95	1.34	0.82	0.91	1.708e-05	0.0005089
PVR	19q13.2	10.32	8.98	1.34	0.9	0.87	4.702e-05	0.0009528
KIF11	10q24.1	10.77	9.42	1.35	0.59	1.03	2.87e-07	4.036e-05
CDC25C	5q31	7.73	6.38	1.35	0.7	1.36	1.924e-06	0.0001276
SRPK1	6p21.31	11.82	10.46	1.36	0.53	0.68	7.53e-08	1.892e-05
USP1	1p31.3	11.79	10.43	1.36	0.62	0.68	5.36e-07	5.339e-05
ZCCHC11	1p32.3	9.97	8.61	1.36	0.81	1.1	1.312e-05	0.0004382
DSCC1	8q24.12	8.79	7.42	1.37	0.83	1.08	1.638e-05	0.0004983
KIFC1	6p21.3	10.36	8.97	1.39	0.81	1.21	9.111e-06	0.0003465
E2F2	1p36	8.57	7.18	1.39	0.88	1.28	2.298e-05	0.0006165
MMS22L	6q16.1	9.33	7.93	1.4	0.62	0.86	3.66e-07	4.373e-05
NCAPG	4p15.33	9.94	8.54	1.4	0.66	1.21	6.48e-07	5.939e-05
PANK1	10q23.31	8.05	6.65	1.4	0.86	1.32	1.748e-05	0.0005136
MB21D1	6q13	7.64	6.23	1.41	0.85	1.04	1.594e-05	0.0004918
BEND3	6q21	8.75	7.34	1.41	0.66	0.93	7.45e-07	6.468e-05
CENPF	1q41	12.27	10.85	1.42	0.84	1.21	1.204e-05	0.0004236
BLM	15q26.1	8.72	7.3	1.42	0.86	1.12	1.48e-05	0.0004668
E2F3	6p22	10.51	9.08	1.43	0.61	0.79	2.32e-07	3.413e-05
MKI67	10q26.2	12.11	10.67	1.44	0.82	1.31	7.677e-06	0.0003069
ARHGAP11A	15q13.2	9.97	8.53	1.44	0.68	1.1	7.07e-07	6.182e-05
AIF1L	9q34.13-q34.3	10.88	9.44	1.44	0.87	1.57	1.451e-05	0.0004629
GSG2	17p13	7.02	5.57	1.45	0.58	1.14	6.39e-08	1.77e-05
GTSE1	22q13.2-q13.3	8.92	7.47	1.45	0.87	1.27	1.3e-05	0.0004382
LBR	1q42.1	10.99	9.54	1.45	0.57	0.93	6.43e-08	1.77e-05
TMEM123	11q22.1	13.8	12.34	1.46	0.89	0.89	1.537e-05	0.0004777
ME1	6q12	9.33	7.86	1.47	0.99	1.59	4.486e-05	0.0009323
AMER1	Xq11.2	9.14	7.67	1.47	0.9	0.86	1.772e-05	0.000516
KIF18A	11p14.1	8.58	7.1	1.48	0.56	1.2	2.71e-08	1.249e-05
PDK1	2q31.1	9.96	8.48	1.48	0.6	0.93	1.17e-07	2.346e-05
TROAP	12q13.12	9	7.51	1.49	0.81	1.43	3.993e-06	0.0002065
CCDC18	1p22.1	7.58	6.08	1.5	1	0.96	4.373e-05	0.0009203
PRKX	Xp22.3	10.41	8.9	1.51	0.87	1.23	7.616e-06	0.0003058
CTPS1	1p34.1	10.8	9.29	1.51	0.56	0.82	3.11e-08	1.341e-05
PUM3	9p24.2	10.87	9.35	1.52	0.78	0.68	2.435e-06	0.00015
CDC45	22q11.21	8.61	7.08	1.53	0.73	1.46	6.21e-07	5.822e-05
ERCC6L	Xq13.1	8.43	6.9	1.53	0.81	1.16	2.849e-06	0.0001697
TPX2	20q11.2	11.76	10.22	1.54	0.83	1.29	3.552e-06	0.000196
CCNA2	4q27	10.15	8.59	1.56	0.62	1.24	5.85e-08	1.759e-05
DDIAS	11q14.1	8.74	7.18	1.56	0.77	1.06	1.336e-06	0.0001016
NDC80	18p11.32	9.38	7.82	1.56	0.79	1.31	1.618e-06	0.0001162
DNA2	10q21.3-q22.1	8.75	7.18	1.57	0.62	0.97	8.18e-08	1.956e-05
CDCA3	12p13	9.08	7.51	1.57	0.73	1.27	5.49e-07	5.339e-05
NCOA7	6q22.32	11.06	9.49	1.57	0.82	1.13	2.753e-06	0.0001656
HJURP	2q37.1	9.41	7.83	1.58	0.85	1.32	3.192e-06	0.0001826
UBE2C	20q13.12	10.5	8.92	1.58	1.04	1.51	3.643e-05	0.0008159
KIF15	3p21.31	9.03	7.44	1.59	0.8	1.32	1.7e-06	0.0001195
CENPN	16q23.2	9.75	8.16	1.59	0.7	0.97	2.99e-07	4.158e-05
DSC2	18q12.1	11.55	9.96	1.59	0.92	1.59	7.76e-06	0.0003087
CHEK1	11q24.2	9.25	7.65	1.6	0.57	0.95	1.75e-08	9.99e-06
GPR19	12p12.3	5.88	4.28	1.6	0.96	1.52	1.331e-05	0.0004408
PBK	8p21.2	9.39	7.78	1.61	0.89	1.32	5.123e-06	0.0002402
CDC7	1p22	9.28	7.66	1.62	0.92	1.05	7.026e-06	0.0002931
VANGL2	1q22-q23	10.71	9.09	1.62	0.77	1.89	5.24e-07	5.322e-05
IFRD1	7q31.1	10.63	9.01	1.62	0.91	0.85	7.254e-06	0.0002976
CCNB2	15q22.2	10.11	8.48	1.63	0.89	1.27	4.444e-06	0.0002193
CDCA5	11q12.1	10.35	8.71	1.64	0.73	1.22	3.11e-07	4.25e-05
MTHFD1L	6q25.1	9.73	8.09	1.64	0.84	1.12	2.2e-06	0.0001408
AUNIP	1p36.11	7.65	6	1.65	0.9	1.14	4.774e-06	0.0002303
CENPE	4q24-q25	9.93	8.27	1.66	0.63	1.28	3.48e-08	1.364e-05
RAD51AP1	12p13.2-p13.1	9.23	7.57	1.66	0.75	1.1	4.57e-07	4.939e-05
KIF20A	5q31	10.47	8.8	1.67	0.67	1.32	6.25e-08	1.77e-05
KIAA1524	3q13.13	9.14	7.47	1.67	0.71	1.11	1.99e-07	3.068e-05
PLK1	16p12.2	10.45	8.75	1.7	0.82	1.34	9.15e-07	7.631e-05
NUF2	1q23.3	9.62	7.91	1.71	0.77	1.36	3.65e-07	4.373e-05
FAM64A	17p13.2	8.19	6.48	1.71	0.97	1.39	7.157e-06	0.0002947
NEIL3	4q34.3	7.25	5.54	1.71	0.86	1.46	1.544e-06	0.0001121
DLGAP5	14q22.3	9.77	8.03	1.74	0.52	1.35	5.07e-10	1.084e-06
KIF4A	Xq13.1	10.47	8.72	1.75	0.61	1.34	8.07e-09	6.96e-06
AURKB	17p13.1	8.97	7.21	1.76	0.95	1.49	3.776e-06	0.0001993
GINS4	8p11.21	9.31	7.55	1.76	0.98	1.19	6.121e-06	0.0002683
STIL	1p32	9.95	8.18	1.77	0.67	1.02	4.28e-08	1.529e-05
CEP55	10q23.33	10.2	8.42	1.78	0.82	1.3	4.89e-07	5.141e-05
POLQ	3q13.33	8.67	6.89	1.78	0.64	1.29	1.35e-08	9.689e-06
ANLN	7p15-p14	11.14	9.36	1.78	0.68	1.35	3.33e-08	1.346e-05
CKAP2L	2q13	8.9	7.11	1.79	0.8	1.33	3.64e-07	4.373e-05
MYO10	5p15.1	12	10.2	1.8	1.15	1.13	2.621e-05	0.0006672
MELK	9p13.2	9.92	8.12	1.8	1.22	1.44	5.081e-05	0.0009953
BIRC5	17q25	10	8.18	1.82	0.92	1.52	1.65e-06	0.0001172
TRIP13	5p15.33	10.06	8.24	1.82	1.22	1.19	4.538e-05	0.0009338
CDCA8	1p34.3	10.33	8.49	1.84	0.74	1.16	8.78e-08	1.956e-05
ORC6	16q12	8.51	6.67	1.84	0.8	1.38	2.6e-07	3.7e-05
TICRR	15q26.1	8.83	6.99	1.84	1.05	1.34	7.396e-06	0.0002998
SGOL1	3p24.3	7.95	6.1	1.85	0.58	1.45	9.8e-10	1.409e-06
SKP2	5p13	9.13	7.26	1.87	0.76	0.98	1.16e-07	2.346e-05
BUB1	2q14	10.5	8.6	1.9	0.87	1.3	5.57e-07	5.374e-05
CBX2	17q25.3	9.79	7.87	1.92	1.16	1.86	1.349e-05	0.0004451
EXO1	1q43	9.51	7.59	1.92	0.78	1.43	8.6e-08	1.956e-05
ASPM	1q31	10.81	8.89	1.92	0.83	1.41	2.19e-07	3.299e-05
RAD54L	1p32	8.89	6.94	1.95	0.91	1.31	6.47e-07	5.939e-05
CTSV	9q22.2	8.22	6.26	1.96	1.18	1.64	1.315e-05	0.0004382
CDC25A	3p21	8.85	6.86	1.99	0.85	1.31	2.02e-07	3.068e-05
KIF2C	1p34.1	10.62	8.62	2	0.88	1.35	3.12e-07	4.25e-05
CHRNA5	15q24	7.17	5.17	2	1.08	1.83	3.621e-06	0.0001967
EGFR	7p12	9.42	7.38	2.04	1.05	1.99	1.778e-06	0.0001223
FOXM1	12p13	11.61	9.55	2.06	0.93	1.39	4.02e-07	4.564e-05
FAM83D	20q11.23	10.12	8.05	2.07	0.87	1.47	1.58e-07	2.699e-05
SLC7A5	16q24.3	12.47	10.38	2.09	1.17	1.6	6.029e-06	0.0002661
ZNF462	9q31.2	9.63	7.54	2.09	1.12	1.47	3.673e-06	0.000197
CDC20	1p34.1	11.05	8.95	2.1	1.02	1.41	1.114e-06	8.891e-05
KIAA1804	1q42	8.83	6.72	2.11	1.16	1.57	4.672e-06	0.0002279
FAM171A1	10p13	10.32	8.2	2.12	1.3	1.43	1.695e-05	0.0005084
CENPW	6q22.32	9.24	7.11	2.13	1.04	1.25	1.26e-06	9.815e-05
KIF14	1q32.1	9.49	7.35	2.14	0.78	1.52	1.78e-08	9.99e-06
CENPA	2p23.3	8.74	6.6	2.14	0.84	1.48	6e-08	1.763e-05
ARHGEF4	2q22	7.82	5.67	2.15	1.09	1.68	1.737e-06	0.0001208
TMSB15B	Xq22.2	7.31	5.15	2.16	1.32	1.64	1.627e-05	0.0004961
FANCB	Xp22.2	6.78	4.61	2.17	0.81	1.03	3.87e-08	1.473e-05
TTK	6q14.1	9.99	7.78	2.21	0.54	1.34	2.48e-11	1.07e-07
ORC1	1p32	8.74	6.53	2.21	0.91	1.3	1.29e-07	2.444e-05
LRP8	1p34	9.2	6.91	2.29	1.21	1.35	3.269e-06	0.0001846
LDHB	12p12.2-p12.1	13.42	11.13	2.29	1.32	1.39	9.288e-06	0.0003511
B3GNT5	3q28	9.6	7.24	2.36	0.92	1.5	5.55e-08	1.749e-05
MCM10	10p13	9.76	7.39	2.37	0.94	1.53	6.96e-08	1.852e-05
CDCA2	8p21.2	9.51	6.97	2.54	1.12	1.38	3.57e-07	4.373e-05
C1ORF106	1q32.1	10.01	7.19	2.82	1.07	2.55	2.17e-08	1.081e-05
CCNE1	19q12	9.14	6.24	2.9	1.06	1.61	2.54e-08	1.217e-05
CDCA7	2q31	9.85	6.37	3.48	0.72	2.07	6.02e-13	3.89e-09
PSAT1	9q21.2	10.02	6.26	3.76	1.24	2.43	4.43e-09	4.834e-06

## Sheet: Table S3D
Table S3D. List of top DEGs in the Metabric-DEGS
Gene	Cytoband	Mean mRNA expression(Altered)	Mean mRNA expression(Unaltered)	C-D	Standard deviation of mRNA expression(Altered)	Standard deviation of mRNA expression(Unaltered)	p-Value	q-Value
TFF3	21q22.3	8.67	11.88	-3.21	3.07	2.32	1.56e-14	5.13e-13
ESR1	6q25.1	6.86	9.73	-2.87	1.89	2.06	6.68e-23	1.19e-20
TFF1	21q22.3	6.33	9.18	-2.85	1.87	2.7	3.6e-23	6.95e-21
AGR3	7p21.1	6.67	9.5	-2.83	1.81	2.13	1.05e-23	2.38e-21
PIP	7q34	7.76	10.52	-2.76	2.74	2.84	9.72e-14	2.67e-12
FOXA1	14q21.1	8.19	10.92	-2.73	2.41	1.63	4.67e-16	2.05e-14
ANKRD30A	10p11.21	7.38	9.94	-2.56	2.75	2.64	1.88e-12	3.95e-11
CA12	15q22	7.89	10.41	-2.52	1.64	1.68	3.27e-23	6.38e-21
MLPH	2q37.3	9.06	11.46	-2.4	2.07	1.59	1.22e-16	6.23e-15
SCUBE2	11p15.3	6.53	8.77	-2.24	1.33	1.97	7.01e-26	2.4e-23
C1ORF64	1p36.13	6.38	8.6	-2.22	1.74	2.08	1.18e-18	9.31e-17
DNAJC12	10q22.1	6.75	8.94	-2.19	1.03	1.7	3.7e-33	4.47e-30
SLC7A2	8p22	6.65	8.76	-2.11	1.28	1.89	2.62e-25	7.43e-23
NAT1	8p22	6.48	8.57	-2.09	1.07	1.9	1.3e-30	1.12e-27
TBC1D9	4q31.21	7.56	9.56	-2	1.18	1.32	8.46e-26	2.74e-23
SLC39A6	18q12.2	7.31	9.29	-1.98	0.91	1.59	4e-34	5.59e-31
GATA3	10p15	7.65	9.59	-1.94	1.37	1.45	4.9e-21	6e-19
SCGB2A2	11q13	8.8	10.71	-1.91	3.14	3.04	7.17e-07	4.707e-06
MAPT	17q21.1	6.42	8.3	-1.88	1.21	1.53	1.61e-23	3.47e-21
AFF3	2q11.2-q12	6.4	8.25	-1.85	1.04	1.45	2.01e-27	9.87e-25
GFRA1	10q26.11	6.56	8.38	-1.82	1.44	1.82	2.29e-18	1.69e-16
EEF1A2	20q13.3	7.19	9	-1.81	2.17	2.02	1.05e-10	1.55e-09
SCGB1D2	11q13	7.11	8.87	-1.76	2.43	2.93	1.08e-08	1.04e-07
SUSD3	9q22.31	7.11	8.86	-1.75	0.87	1.57	6.94e-32	7.87e-29
XBP1	22q12.1|22q12	11.14	12.86	-1.72	1.19	0.96	1.39e-21	1.9e-19
CYP4X1	1p33|1	7.14	8.83	-1.69	1.58	1.94	7.49e-15	2.65e-13
ZG16B	16p13.3	6.8	8.44	-1.64	1.44	1.23	2.92e-16	1.35e-14
SPDEF	6p21.3	8.04	9.67	-1.63	2.19	1.31	2.93e-09	3.19e-08
REEP6	19p13.3	7.19	8.81	-1.62	1.48	1.32	1.83e-15	7.23e-14
AGR2	7p21.3	6.29	7.9	-1.61	1.38	1.45	1.17e-16	6.01e-15
DNALI1	1p35.1	6.5	8.11	-1.61	0.98	1.31	5.91e-25	1.58e-22
BMPR1B	4q22-q24	5.86	7.44	-1.58	0.73	1.97	1.33e-35	2.67e-32
SERPINA5	14q32.1	6.52	8.08	-1.56	1.39	1.84	8e-16	3.37e-14
ACOX2	3p14.3	7.05	8.61	-1.56	1.4	1.56	7.27e-16	3.1e-14
ADIRF	10q23.2	10	11.54	-1.54	1.66	1.32	2.07e-12	4.29e-11
FBP1	9q22.3	8.21	9.73	-1.52	1.24	1	9.6e-18	6.35e-16
C9ORF152	9q31.3	7.23	8.74	-1.51	1.52	1.29	1.32e-13	3.51e-12
FSIP1	15q14	5.71	7.21	-1.5	0.79	1.39	1.32e-29	9.99e-27
IL6ST	5q11.2	7.99	9.49	-1.5	0.89	1.06	7.24e-26	2.43e-23
CPB1	3q24	5.81	7.28	-1.47	1.06	2.46	1.39e-20	1.61e-18
CMBL	5p15.2	8.16	9.63	-1.47	1.39	1.06	1.05e-14	3.61e-13
SYBU	8q23.2	6.57	8.01	-1.44	0.76	1.08	1.31e-29	9.99e-27
SLC44A4	6p21.3	6.49	7.93	-1.44	1.29	1.2	6.35e-16	2.73e-14
STC2	5q35.1	8.4	9.83	-1.43	1.18	1.94	1.87e-17	1.16e-15
APOD	3q29	9.72	11.15	-1.43	2.01	1.89	1.24e-08	1.17e-07
CLIC6	21q22.12	6.97	8.38	-1.41	1.44	2.23	4.31e-13	1.04e-11
THBS4	5q13	6.87	8.27	-1.4	0.92	1.46	4.05e-23	7.65e-21
CYBRD1	2q31.1	8.42	9.81	-1.39	0.9	1.12	2.03e-23	4.19e-21
MUC1	1q21	9.67	11.06	-1.39	1.94	1.59	1.08e-08	1.04e-07
SLC40A1	2q32	8.5	9.88	-1.38	1.01	1.35	3.37e-20	3.53e-18
CYB5A	18q23	8.62	9.99	-1.37	1.19	1.07	1.92e-16	9.42e-15
ANG	14q11.1-q11.2	6.92	8.29	-1.37	0.88	1.07	2.18e-23	4.44e-21
DACH1	13q22	6.61	7.97	-1.36	1.41	1.39	5.23e-13	1.23e-11
SERPINA3	14q32.1	10.88	12.24	-1.36	2.16	1.69	2.84e-07	2.02e-06
CAPN8	1q41	6.53	7.88	-1.35	1.53	1.61	1.69e-11	2.9e-10
PLAT	8p12	7.5	8.84	-1.34	0.98	1.35	2.72e-20	2.9e-18
GAMT	19p13.3	7.31	8.64	-1.33	1.12	1.04	3.43e-17	1.97e-15
PPP1R3C	10q23-q24	6.84	8.17	-1.33	1.19	1.36	7.88e-16	3.33e-14
STMND1	6p22.3	6.22	7.54	-1.32	0.79	1.37	6.4e-26	2.23e-23
IGF1R	15q26.3	6.61	7.91	-1.3	0.95	1.12	2.43e-20	2.62e-18
CRIP1	14q32.33	11.08	12.37	-1.29	1.48	1.21	2.14e-11	3.62e-10
NOSTRIN	2q31.1	6.85	8.13	-1.28	0.96	1.08	1.15e-19	1.08e-17
CYB5D2	17p13.2	6.7	7.98	-1.28	0.15	0.63	3.4e-148	6.17e-144
CYP4Z1	1p33	6.3	7.58	-1.28	1.5	2	6.32e-11	9.72e-10
KIF1A	2q37.3	7.29	6.01	1.28	1.82	1.18	1.32e-08	1.25e-07
ROPN1	3q21.1	7.32	6.04	1.28	1.84	1.19	2.02e-08	1.85e-07
PI3	20q13.12	7.19	5.9	1.29	1.91	1.05	4.11e-08	3.5e-07
TTK	6q14.1	8.07	6.77	1.3	0.75	0.77	2.76e-26	1.09e-23
KRT6A	12q13.13	7.29	5.98	1.31	1.96	1.27	6.08e-08	4.99e-07
LCN2	9q34	8.27	6.94	1.33	2.16	1.61	4.86e-07	3.303e-06
TMSB15A	Xq21.33-q22.3	8.07	6.74	1.33	1.58	1.08	6.4e-11	9.81e-10
SLPI	20q12	8.49	7.15	1.34	1.77	1.48	1.77e-09	2.01e-08
VGLL1	Xq26.3	7.3	5.95	1.35	1.51	1.01	7.53e-12	1.39e-10
KRT16P3	17p11.2	7.55	6.2	1.35	1.56	0.91	2.21e-11	3.71e-10
UBE2C	20q13.12	10.42	9.06	1.36	0.82	1.21	1.94e-25	5.67e-23
RARRES1	3q25.32	9.69	8.29	1.4	2.13	1.61	1.06e-07	8.23e-07
CCNE1	19q12	7.93	6.45	1.48	0.97	0.81	6.71e-23	1.19e-20
LOC728715	12p13.31	8.55	7.04	1.51	1.64	0.96	2.65e-12	5.39e-11
PHGDH	1p12	11.25	9.72	1.53	1.19	1.27	1.29e-18	1e-16
C1ORF106	1q32.1	8.48	6.92	1.56	1.2	1.37	3.77e-19	3.27e-17
LAD1	1q25.1-q32.3	10.58	8.97	1.61	1.1	1.43	6.1e-22	9e-20
ELF5	11p13-p12	8.66	7.04	1.62	1.96	1.61	1.45e-10	2.07e-09
CALML5	10p15.1	8.85	7.22	1.63	2.25	1.97	7e-09	6.96e-08
CDC20	1p34.1	10.48	8.8	1.68	0.87	1.15	1.61e-29	1.12e-26
S100A9	1q21	10.11	8.43	1.68	2.36	2.25	1.19e-08	1.13e-07
CBX2	17q25.3	9.13	7.44	1.69	1.11	1.24	5.15e-23	9.54e-21
PROM1	4p15.32	9.67	7.97	1.7	1.98	1.96	3.54e-11	5.73e-10
CDCA7	2q31	8.47	6.77	1.7	1.06	1.02	3.72e-24	9.23e-22
SLC7A5	16q24.3	9.98	8.26	1.72	0.99	1.26	1.81e-26	7.62e-24
FDCSP	4q13|4q13	8.19	6.46	1.73	3.04	1.73	2.255e-06	1.323e-05
BCL11A	2p16.1	8.74	6.99	1.75	1.38	1.19	1.47e-18	1.13e-16
PSAT1	9q21.2	8.16	6.4	1.76	1.5	1.12	9.42e-17	5e-15
MMP7	11q22.2	10.38	8.62	1.76	2.52	1.78	2.03e-08	1.85e-07
KRT81	12q13	8.58	6.75	1.83	2.56	1.72	9.54e-09	9.26e-08
S100A8	1q21	10.1	8.22	1.88	2.54	2.14	4e-09	4.21e-08
KRT6B	12q13.13	9.21	7.27	1.94	2.59	1.79	2.21e-09	2.45e-08
FOXC1	6p25	10.37	8.31	2.06	2.18	1.39	8.57e-13	1.93e-11
GABRP	5q35.1	9.04	6.93	2.11	2.59	1.73	1.85e-10	2.58e-09
Note
Genes were derived from Supplementary Table 1 based on their altertions in either direction no less
than the level of alteration in CYB5D2 (1.28, see column "C-D" for details)
Genes above CYB5D2 and CYP4Z1 (marked with blue) are reduced equal or more than CYB5D2
Genes belowKIF1A and ROPN1 (marked with red) are upregulated equal or more than the absolute
value (1.28) of CYB5D2 alteration
