# Supplementary material for: Downregulation of CYB5D2 is associated with breast cancer progression
Source: Sci Rep. 2019 Apr 29;9:6624. doi: 10.1038/s41598-019-43006-y (PMC6488675; doi:10.1038/s41598-019-43006-y)
Supplement: Supplementary file 3 — Table S4 [file 41598_2019_43006_MOESM3_ESM.xlsx]

## Sheet: Table S4A
Table S4A. Common-DEGs upregulated in the hsa04110 Cell cycle gene set of KEGG
Gene	unchanged	Changed	upregulation	Protein
CCNE1	6.24	9.14	2.9	Cycline E1
TTK	7.78	9.99	2.21	TTK kinase/monopolar spindle 1
CDC20	8.95	11.05	2.1	Cell-division cycle protein 20
CDC25A	6.86	8.85	1.99	cell division cycle 25A
BUB1	8.6	10.5	1.9	BUB1 mitotic checkpoint serine/threonine kinase
SKP2	7.26	9.13	1.87	S-phase kinase associated protein 2
ORC6L	6.67	8.51	1.84	(ORC6L) origin recognition complex subunit 6
PLK1	8.75	10.45	1.7	polo like kinase 1
CCNB2	8.48	10.11	1.63	Cyclin B2
CDC7	7.66	9.28	1.62	cell division cycle 7
CHEK1	7.65	9.25	1.6	checkpoint kinase 1
CCNA2	8.59	10.15	1.56	Cyclin A2
CDC45L	7.08	8.61	1.53	Cell division cycle 45
E2F3	9.08	10.51	1.43	E2F transcription factor 3
E2F2	7.18	8.57	1.39	E2F transcription factor 2
CDC25C	6.38	7.73	1.35	Cell division cycle 25C
ESPL1	8.05	9.38	1.33	extra spindle pole bodies like 1, separase
CDC2	9.54	10.79	1.25	cell division control 2, Cdk1
MCM6	10.32	11.57	1.25	minichromosome maintenance complex component 6
MCM2	10.15	11.37	1.22	minichromosome maintenance complex component 2
MCM4	10.91	12.07	1.16	minichromosome maintenance complex component 4
RBL1	7.53	8.68	1.15	RB transcriptional corepressor like 1
CHEK2	7.75	8.81	1.06	checkpoint kinase 2
HDAC2	11.13	12.17	1.04	histone deacetylase 2
CCNB1	9.78	10.77	0.99	Cyclin B1
ANAPC1	9.38	10.33	0.95	anaphase promoting complex subunit 1
Note
unchanged: tumors without the indicated CYB5D2 donwregulation
Changed: tumsors with the intented CYB5D2 reduction

## Sheet: Table S4B
Table S4B. Common-DEGs upregulated in the hsa04114 Oocyte meiosisgene set of KEGG
Gene	unchanged	Changed	upregulation	Protein
CCNE1	6.24	9.14	2.9	Cycline E1
CDC20	8.95	11.05	2.1	Cell-division cycle protein 20
BUB1	8.6	10.5	1.9	BUB1 mitotic checkpoint serine/threonine kinase
SGOL1	6.1	7.95	1.85	shugoshin-like 1 (S. pombe)
PLK1	8.75	10.45	1.7	polo like kinase 1
CCNB2	8.48	10.11	1.63	Cyclin B2
PRKX	8.9	10.41	1.51	protein kinase, X-linked
CDC25C	6.38	7.73	1.35	Cell division cycle 25C
ESPL1	8.05	9.38	1.33	extra spindle pole bodies like 1, separase
AURKA	8.62	9.91	1.29	aurora kinase A
FBXO5	7.7	8.98	1.28	F-box protein 5
CDC2	9.54	10.79	1.25	cell division control 2
CCNB1	9.78	10.77	0.99	Cyclin B1
ANAPC1	9.38	10.33	0.95	anaphase promoting complex subunit 1
Note
unchanged: tumors without the indicated CYB5D2 donwregulation
Changed: tumsors with the intented CYB5D2 reduction

## Sheet: Table S4C
Table S4C. Common-DEGs upregulated in the gene set of hsa04914 Progesterone-
mediated oocyte maturation in KEGG
Gene	unchanged	Changed	upregulation	Protein
CDC25A	6.86	8.85	1.99	Cell division cycle 25A
BUB1	8.6	10.5	1.9	BUB1 mitotic checkpoint serine/threonine kinase
PLK1	8.75	10.45	1.7	polo like kinase 1
CCNB2	8.48	10.11	1.63	Cyclin B2
CCNA2	8.59	10.15	1.56	Cyclin A2
PRKX	8.9	10.41	1.51	protein kinase, X-linked
CDC25C	6.38	7.73	1.35	Cell division cycle 25C
CDC2	9.54	10.79	1.25	cell division control 2
CCNB1	9.78	10.77	0.99	Cyclin B1
ANAPC1	9.38	10.33	0.95	anaphase promoting complex subunit 1
BRAF	7.5	8.35	0.85	B-Raf proto-oncogene, serine/threonine kinase
Note
unchanged: tumors without the indicated CYB5D2 donwregulation
Changed: tumsors with the intented CYB5D2 reduction

## Sheet: Table S4D
Table S4D. Enriched KEGG gene sets in TCGA-DEGs
						stat.mean	p.val	q.val	set.size
hsa04110 Cell cycle						5.40292	2.32163e-06	1.39298e-05	31
hsa04114 Oocyte meiosis						3.7969	0.00063353	0.00190059	16
hsa04914 Progesterone-mediated oocyte maturation						3.18114	0.00384422	0.00768844	12
hsa04810 Regulation of actin cytoskeleton						0.438578	0.333102	0.499652	10
Note
set.size: number of DEGs enriched in the gene sets

## Sheet: Table S4E
Table S4E. Enriched KEGG gene sets in Metabric-DEGs
					stat.mean	p.val	q.val	set.size
hsa04110 Cell cycle					4.92004	1.28482e-06	0.00014133	66
hsa03008 Ribosome biogenesis in eukaryotes					3.67598	0.000287706	0.0158238	36
hsa03030 DNA replication					3.29963	0.00125789	0.0461227	20
hsa00970 Aminoacyl-tRNA biosynthesis					3.0257	0.00287516	0.0790669	20
hsa03013 RNA transport					2.54643	0.00620451	0.136499	53
Note
set.size: number of DEGs enriched in the gene sets
