# Supplementary material for: Downregulation of CYB5D2 is associated with breast cancer progression
Source: Sci Rep. 2019 Apr 29;9:6624. doi: 10.1038/s41598-019-43006-y (PMC6488675; doi:10.1038/s41598-019-43006-y)
Supplement: Supplementary file 4 — Table S5 [file 41598_2019_43006_MOESM4_ESM.xlsx]

## Sheet: Table S5A
Table S5A. Enriched gene sets in common-DEGs determined using Gene Ontology (GO) gene.sets.hs
						stat.mean	p.val	q.val	set.size
GO:0022403 cell cycle phase						8.45494	1.54593e-14	6.28645e-12	112
GO:0022402 cell cycle process						8.37097	1.63073e-14	6.28645e-12	118
GO:0000278 mitotic cell cycle						8.12004	1.24287e-13	3.19417e-11	107
GO:0007049 cell cycle						7.2838	3.49476e-12	6.73615e-10	130
GO:0000279 M phase						7.7951	6.85091e-12	1.05641e-09	78
GO:0000087 M phase of mitotic cell cycle						7.25596	1.95993e-10	2.51851e-08	65
GO:0000280 nuclear division						7.18395	2.84683e-10	2.74363e-08	64
GO:0007067 mitosis						7.18395	2.84683e-10	2.74363e-08	64
GO:0048285 organelle fission						6.72611	1.13753e-09	9.74482e-08	65
GO:0010564 regulation of cell cycle process						5.92569	6.65954e-08	5.13451e-06	55
GO:0051726 regulation of cell cycle						5.53096	1.15791e-07	8.11593e-06	70
GO:0005634 nucleus						5.0587	3.17031e-07	2.03693e-05	221
GO:0031981 nuclear lumen						5.07915	4.26474e-07	2.52932e-05	115
GO:0051301 cell division						5.21327	4.67473e-07	2.57444e-05	66
GO:0044428 nuclear part						4.91711	8.29109e-07	4.26162e-05	129
GO:0006259 DNA metabolic process						5.01688	9.22428e-07	4.44495e-05	74
GO:0006996 organelle organization						4.6943	2.24909e-06	9.29651e-05	129
GO:0005654 nucleoplasm						4.78383	2.39866e-06	9.29651e-05	79
GO:0051325 interphase						4.94766	2.41155e-06	9.29651e-05	51
GO:0051329 interphase of mitotic cell cycle						4.94766	2.41155e-06	9.29651e-05	51
GO:0007050 cell cycle arrest						5.09607	2.73391e-06	0.000100374	41
GO:0045786 negative regulation of cell cycle						4.9988	2.87145e-06	0.000100631	45
GO:0071156 regulation of cell cycle arrest						5.02352	3.66467e-06	0.000122846	40
GO:0005694 chromosome						4.69999	5.29006e-06	0.000169943	55
GO:0000075 cell cycle checkpoint						4.89833	5.93326e-06	0.000182982	39
GO:0001882 nucleoside binding						4.4413	8.80914e-06	0.000234202	83
GO:0001883 purine nucleoside binding						4.4413	8.80914e-06	0.000234202	83
GO:0032549 ribonucleoside binding						4.4413	8.80914e-06	0.000234202	83
GO:0032550 purine ribonucleoside binding						4.4413	8.80914e-06	0.000234202	83
GO:0035639 purine ribonucleoside triphosphate binding						4.37846	1.14413e-05	0.000294041	82
GO:0005524 ATP binding						4.37027	1.21666e-05	0.000302596	78
GO:0000793 condensed chromosome						4.86425	1.32266e-05	0.000318678	31
GO:0005819 spindle						4.63343	1.46943e-05	0.000343313	35
GO:0007059 chromosome segregation						4.86728	1.54601e-05	0.00035058	30
GO:0070013 intracellular organelle lumen						4.23434	1.6311e-05	0.000356601	128
GO:0017076 purine nucleotide binding						4.26616	1.75757e-05	0.000356601	84
GO:0032553 ribonucleotide binding						4.26616	1.75757e-05	0.000356601	84
GO:0032555 purine ribonucleotide binding						4.26616	1.75757e-05	0.000356601	84
GO:0030554 adenyl nucleotide binding						4.25284	1.89835e-05	0.000365907	80
GO:0032559 adenyl ribonucleotide binding						4.25284	1.89835e-05	0.000365907	80
GO:0007346 regulation of mitotic cell cycle						4.58888	1.95017e-05	0.000366727	36
GO:0044427 chromosomal part						4.3357	2.30356e-05	0.000422868	48
GO:0031974 membrane-enclosed lumen						4.13659	2.4086e-05	0.000431868	132
GO:0043233 organelle lumen						4.09089	2.90979e-05	0.000509875	130
GO:0000775 chromosome, centromeric region						4.46542	4.1955e-05	0.000718829	29
GO:0043228 non-membrane-bounded organelle						3.95299	4.87104e-05	0.000799057	149
GO:0043232 intracellular non-membrane-bounded organelle						3.95299	4.87104e-05	0.000799057	149
GO:0051276 chromosome organization						4.038	5.61319e-05	0.000901619	57
GO:0000236 mitotic prometaphase						4.40753	8.79678e-05	0.00138415	23
GO:0006974 response to DNA damage stimulus						3.89763	0.000116079	0.00178994	42
GO:0090304 nucleic acid metabolic process						3.71995	0.000119665	0.00180905	151
GO:0000166 nucleotide binding						3.72952	0.000127183	0.00185015	101
GO:1901265 nucleoside phosphate binding						3.72952	0.000127183	0.00185015	101
GO:0000779 condensed chromosome, centromeric region						4.28862	0.000144969	0.00206984	21
GO:0015630 microtubule cytoskeleton						3.71965	0.000153986	0.0021586	64
GO:0006281 DNA repair						3.82652	0.000186538	0.00256822	33
GO:0000777 condensed chromosome kinetochore						4.15276	0.000220048	0.00297644	20
GO:0044260 cellular macromolecule metabolic process						3.4928	0.000265713	0.00353215	206
GO:0036094 small molecule binding						3.49704	0.000292013	0.00381597	103
GO:0000776 kinetochore						3.8669	0.000322964	0.00415009	22
GO:0000082 G1/S transition of mitotic cell cycle						3.86031	0.000352293	0.00445276	21
GO:0006139 nucleobase-containing compound metabolic
process						3.39492	0.000385118	0.00478913	171
GO:0097159 organic cyclic compound binding						3.36489	0.000427798	0.00515363	171
GO:1901363 heterocyclic compound binding						3.36489	0.000427798	0.00515363	171
GO:0007017 microtubule-based process						3.4022	0.000491356	0.00582824	53
GO:0046483 heterocycle metabolic process						3.28509	0.000562294	0.00656862	176
GO:0006725 cellular aromatic compound metabolic process						3.25054	0.000633751	0.00729287	175
GO:0043170 macromolecule metabolic process						3.22102	0.000687948	0.00775811	217
GO:0032991 macromolecular complex						3.22795	0.000695079	0.00775811	149
GO:0006260 DNA replication						3.36121	0.000704368	0.00775811	34
GO:0016772 transferase activity, transferring
phosphorus-containing groups						3.32245	0.000721928	0.00780351	40
GO:0000086 G2/M transition of mitotic cell cycle						3.4782	0.000728732	0.00780351	24
GO:0043234 protein complex						3.20033	0.000768654	0.00811825	138
GO:0044446 intracellular organelle part						3.16414	0.000830686	0.00857641	228
GO:0000226 microtubule cytoskeleton organization						3.28309	0.000834282	0.00857641	37
GO:0044422 organelle part						3.13685	0.000909923	0.00923093	229
GO:0043168 anion binding						3.15146	0.000945042	0.00946269	97
GO:0016301 kinase activity						3.20767	0.00109715	0.0108154	34
GO:0071840 cellular component organization or biogenesis						3.07923	0.0011176	0.0108154	183
GO:0004672 protein kinase activity						3.24731	0.00112222	0.0108154	28
GO:0007051 spindle organization						3.4988	0.00115091	0.0108977	19
GO:1901360 organic cyclic compound metabolic process						3.06838	0.00115903	0.0108977	181
GO:0004674 protein serine/threonine kinase activity						3.19209	0.00132995	0.0122106	27
GO:0034641 cellular nitrogen compound metabolic process						3.02588	0.00133034	0.0122106	181
GO:0016043 cellular component organization						2.9983	0.00145305	0.01318	181
GO:0071103 DNA conformation change						3.23258	0.00151785	0.0134728	22
GO:0044430 cytoskeletal part						3.01593	0.00152027	0.0134728	73
GO:0007088 regulation of mitosis						3.49437	0.00173489	0.0150292	14
GO:0051783 regulation of nuclear division						3.49437	0.00173489	0.0150292	14
GO:0000922 spindle pole						3.21698	0.00185743	0.0159119	18
GO:0010948 negative regulation of cell cycle process						3.43725	0.00189291	0.0160378	14
GO:0006302 double-strand break repair						3.35175	0.00207802	0.0174147	15
GO:0016773 phosphotransferase activity,
alcohol group as acceptor						2.98732	0.00210766	0.0174732	33
GO:0000819 sister chromatid segregation						3.33324	0.00216189	0.0177321	16
GO:0005856 cytoskeleton						2.88692	0.00220152	0.0178671	87
GO:0000228 nuclear chromosome						2.98522	0.00232334	0.0186593	28
GO:0007126 meiosis						3.30011	0.00252216	0.0196423	14
GO:0051321 meiotic cell cycle						3.30011	0.00252216	0.0196423	14
GO:0051327 M phase of meiotic cell cycle						3.30011	0.00252216	0.0196423	14
GO:0005829 cytosol						2.81776	0.00264594	0.0202826	108
GO:0017111 nucleoside-triphosphatase activity						2.87639	0.00265699	0.0202826	40
GO:0000070 mitotic sister chromatid segregation						3.25295	0.00275253	0.0208059	15
GO:0007093 mitotic cell cycle checkpoint						2.99641	0.00301816	0.0225922	20
GO:0003677 DNA binding						2.77759	0.00314233	0.0232956	68
GO:0000794 condensed nuclear chromosome						3.21048	0.0032084	0.0235588	13
GO:0031570 DNA integrity checkpoint						3.11312	0.00325336	0.0236636	16
GO:0003676 nucleic acid binding						2.74907	0.00330513	0.0238155	90
GO:0016462 pyrophosphatase activity						2.75541	0.00367523	0.0256484	42
GO:0016817 hydrolase activity, acting on acid anhydrides						2.75541	0.00367523	0.0256484	42
GO:0016818 hydrolase activity, acting on acid anhydrides,
in phosphorus-containing anhydrides						2.75541	0.00367523	0.0256484	42
GO:0090068 positive regulation of cell cycle process						2.75541	0.00367523	0.0256484	42
GO:0033554 cellular response to stress						2.75541	0.00367523	0.0256484	42
GO:0043226 organelle						2.75541	0.00367523	0.0256484	42
GO:0043229 intracellular organelle						2.75541	0.00367523	0.0256484	42
GO:0006323 DNA packaging						2.75541	0.00367523	0.0256484	42
GO:0005815 microtubule organizing center						2.75541	0.00367523	0.0256484	42
GO:0016887 ATPase activity						2.75541	0.00367523	0.0256484	42
GO:0000079 regulation of cyclin-dependent protein
kinase activity						2.75541	0.00367523	0.0256484	42
GO:0031399 regulation of protein modification process						2.75541	0.00367523	0.0256484	42
GO:0006468 protein phosphorylation						2.75541	0.00367523	0.0256484	42
GO:0042623 ATPase activity, coupled						2.75541	0.00367523	0.0256484	42
GO:0043412 macromolecule modification						2.75541	0.00367523	0.0256484	42
GO:0048523 negative regulation of cellular process						2.75541	0.00367523	0.0256484	42
GO:0006310 DNA recombination						2.75541	0.00367523	0.0256484	42
GO:0007091 mitotic metaphase/anaphase transition						2.75541	0.00367523	0.0256484	42
GO:0030071 regulation of mitotic metaphase/anaphase
transition						2.75541	0.00367523	0.0256484	42
GO:0006807 nitrogen compound metabolic process						2.75541	0.00367523	0.0256484	42
GO:0051320 S phase						2.75541	0.00367523	0.0256484	42
GO:0071900 regulation of protein serine/threonine
kinase activity						2.75541	0.00367523	0.0256484	42
GO:0031145 anaphase-promoting complex-dependent
proteasomal ubiquitin-dependent protein catabolic process						2.75541	0.00367523	0.0256484	42
GO:0007052 mitotic spindle organization						2.75541	0.00367523	0.0256484	42
GO:0002478 antigen processing and presentation of
exogenous peptide antigen						2.75541	0.00367523	0.0256484	42
GO:0019882 antigen processing and presentation						2.75541	0.00367523	0.0256484	42
GO:0019884 antigen processing and presentation of
exogenous antigen						2.75541	0.00367523	0.0256484	42
GO:0048002 antigen processing and presentation of
peptide antigen						2.75541	0.00367523	0.0256484	42
GO:0044763 single-organism cellular process						2.75541	0.00367523	0.0256484	42
GO:0016740 transferase activity						2.75541	0.00367523	0.0256484	42
GO:0016310 phosphorylation						2.75541	0.00367523	0.0256484	42
GO:0005813 centrosome						2.75541	0.00367523	0.0256484	42
GO:0006464 cellular protein modification process						2.75541	0.00367523	0.0256484	42
GO:0036211 protein modification process						2.75541	0.00367523	0.0256484	42
GO:0031401 positive regulation of protein
modification process						2.75541	0.00367523	0.0256484	42
GO:0030496 midbody						2.75541	0.00367523	0.0256484	42
GO:0005874 microtubule						2.75541	0.00367523	0.0256484	42
GO:0004386 helicase activity						2.75541	0.00367523	0.0256484	42
GO:0043227 membrane-bounded organelle						2.75541	0.00367523	0.0256484	42
GO:0043231 intracellular membrane-bounded organelle						2.75541	0.00367523	0.0256484	42
GO:0065009 regulation of molecular function						2.75541	0.00367523	0.0256484	42
GO:0044267 cellular protein metabolic process						2.75541	0.00367523	0.0256484	42
GO:0044454 nuclear chromosome part						2.75541	0.00367523	0.0256484	42
Note
set.size: number of DEGs enriched in the individual gene sets

## Sheet: Table S5B
Table S5B. Enriched gene sets in TCGA-Cell -DEGS analyzed using the go.gs datasets
						stat.mean	p.val	q.val	set.size
GO:0000278 mitotic cell cycle						7.70356	8.27904e-12	3.06324e-10	75
GO:0000279 M phase						7.41136	5.71722e-11	1.05769e-09	68
GO:0000087 M phase of mitotic cell cycle						6.78437	1.85186e-09	1.76977e-08	57
GO:0000280 nuclear division						6.79962	1.91327e-09	1.76977e-08	56
GO:0006259 DNA metabolic process						4.13108	3.97286e-05	0.000293992	54
GO:0006260 DNA replication						4.07656	7.16088e-05	0.000441588	38
GO:0000075 cell cycle checkpoint						3.46733	0.00145905	0.00760913	16
GO:0006281 DNA repair						3.10841	0.00182383	0.00760913	22
GO:0006139 nucleobase, nucleoside, nucleotide and
nucleic acid metabolic process						2.92394	0.00185087	0.00760913	164
GO:0000070 mitotic sister chromatid segregation						3.13864	0.0044601	0.0150021	12
GO:0000819 sister chromatid segregation						3.13864	0.0044601	0.0150021	12
GO:0006511 ubiquitin-dependent protein catabolic process						2.62902	0.00622464	0.0183294	25
GO:0006310 DNA recombination						3.00499	0.00666039	0.0183294	10
GO:0006261 DNA-dependent DNA replication						2.90814	0.00693543	0.0183294	11
GO:0006468 protein amino acid phosphorylation						1.88752	0.0319447	0.0748996	32
Note
set.size: number of DEGs enriched in the individual gene sets

## Sheet: Table S5C
Table S5C. Enriched gene sets in TCGA-Cell-DEGS determined using the go.sets.hs datasets
						stat.mean	p.val	q.val	set.size
GO:0022402 cell cycle process						9.50789	2.35325e-18	1.13345e-15	151
GO:0022403 cell cycle phase						9.59452	2.53286e-18	1.13345e-15	141
GO:0000278 mitotic cell cycle						9.01592	1.15024e-16	3.43156e-14	135
GO:0007049 cell cycle						8.33123	2.01067e-15	4.49887e-13	167
GO:0000279 M phase						8.65934	1.66325e-14	2.97722e-12	96
GO:0000087 M phase of mitotic cell cycle						7.8951	2.19336e-12	3.27177e-10	80
GO:0000280 nuclear division						7.83309	3.4109e-12	3.81595e-10	78
GO:0007067 mitosis						7.83309	3.4109e-12	3.81595e-10	78
GO:0048285 organelle fission						7.48873	1.03694e-11	1.03118e-09	80
GO:0010564 regulation of cell cycle process						6.86945	6.97116e-10	6.23919e-08	65
GO:0044428 nuclear part						5.94207	3.61552e-09	2.94172e-07	178
GO:0031981 nuclear lumen						5.90696	5.0487e-09	3.76549e-07	154
GO:0051726 regulation of cell cycle						6.06863	6.01043e-09	4.13795e-07	85
GO:0005634 nucleus						5.64324	1.29626e-08	8.28679e-07	308
GO:0006259 DNA metabolic process						5.83362	1.46038e-08	8.71358e-07	96
GO:0051301 cell division						5.81286	2.09363e-08	1.17112e-06	82
GO:0071156 regulation of cell cycle arrest						5.89945	8.73338e-08	4.4622e-06	49
GO:0007050 cell cycle arrest						5.81492	9.23297e-08	4.4622e-06	52
GO:0045786 negative regulation of cell cycle						5.73723	9.47282e-08	4.4622e-06	56
GO:0051325 interphase						5.5593	1.22885e-07	5.23723e-06	64
GO:0051329 interphase of mitotic cell cycle						5.5593	1.22885e-07	5.23723e-06	64
GO:0005654 nucleoplasm						5.32881	1.42893e-07	5.74272e-06	109
GO:0000075 cell cycle checkpoint						5.7799	1.47578e-07	5.74272e-06	48
GO:0006996 organelle organization						5.12024	2.6676e-07	9.94793e-06	166
GO:0005694 chromosome						5.20396	3.86975e-07	1.38537e-05	78
GO:0000793 condensed chromosome						5.68577	5.79446e-07	1.99463e-05	38
GO:0044427 chromosomal part						5.04942	8.74277e-07	2.89807e-05	69
GO:0007059 chromosome segregation						5.39222	1.34196e-06	4.28948e-05	38
GO:0070013 intracellular organelle lumen						4.73257	1.64416e-06	5.07421e-05	173
GO:0000775 chromosome, centromeric region						5.31989	1.71435e-06	5.11448e-05	37
GO:0031974 membrane-enclosed lumen						4.65076	2.36962e-06	6.70587e-05	177
GO:0005819 spindle						4.99625	2.39763e-06	6.70587e-05	44
GO:0043228 non-membrane-bounded organelle						4.60796	2.80865e-06	7.39336e-05	191
GO:0043232 intracellular non-membrane-bounded organelle						4.60796	2.80865e-06	7.39336e-05	191
GO:0043233 organelle lumen						4.60678	2.90272e-06	7.42266e-05	175
GO:0007346 regulation of mitotic cell cycle						4.95257	3.81982e-06	9.49651e-05	41
GO:0051276 chromosome organization						4.37964	1.24867e-05	0.000287567	75
GO:0000236 mitotic prometaphase						5.02053	1.28234e-05	0.000287567	26
GO:0000779 condensed chromosome, centromeric region						5.00576	1.35581e-05	0.000287567	26
GO:0001882 nucleoside binding						4.29108	1.38161e-05	0.000287567	108
GO:0001883 purine nucleoside binding						4.29108	1.38161e-05	0.000287567	108
GO:0032549 ribonucleoside binding						4.29108	1.38161e-05	0.000287567	108
GO:0032550 purine ribonucleoside binding						4.29108	1.38161e-05	0.000287567	108
GO:0035639 purine ribonucleoside triphosphate binding						4.23129	1.77131e-05	0.0003603	107
GO:0006260 DNA replication						4.40246	1.81408e-05	0.0003608	45
GO:0005524 ATP binding						4.19923	2.0457e-05	0.000397572	103
GO:0090304 nucleic acid metabolic process						4.14231	2.08852e-05	0.000397572	211
GO:0000777 condensed chromosome kinetochore						4.87408	2.13223e-05	0.000397572	25
GO:0006281 DNA repair						4.37423	2.40223e-05	0.000421027	40
GO:0017076 purine nucleotide binding						4.14925	2.44619e-05	0.000421027	109
GO:0032553 ribonucleotide binding						4.14925	2.44619e-05	0.000421027	109
GO:0032555 purine ribonucleotide binding						4.14925	2.44619e-05	0.000421027	109
GO:0032991 macromolecular complex						4.09674	2.5424e-05	0.00042933	203
GO:0006974 response to DNA damage stimulus						4.26367	2.61188e-05	0.000432895	51
GO:0015630 microtubule cytoskeleton						4.15055	2.76489e-05	0.000445774	81
GO:0030554 adenyl nucleotide binding						4.11518	2.83901e-05	0.000445774	105
GO:0032559 adenyl ribonucleotide binding						4.11518	2.83901e-05	0.000445774	105
GO:0044260 cellular macromolecule metabolic process						4.03778	3.07867e-05	0.000475071	283
GO:0000776 kinetochore						4.59049	3.1528e-05	0.000478264	27
GO:0043234 protein complex						4.01266	3.64136e-05	0.000543169	187
GO:0000082 G1/S transition of mitotic cell cycle						4.51886	4.05828e-05	0.000595437	26
GO:0044446 intracellular organelle part						3.88813	5.59983e-05	0.000808362	313
GO:0044422 organelle part						3.86359	6.1767e-05	0.000877483	314
GO:0006139 nucleobase-containing compound
metabolic process						3.84808	6.78549e-05	0.000948908	238
GO:0007017 microtubule-based process						3.86811	9.10803e-05	0.00125411	63
GO:0043170 macromolecule metabolic process						3.67431	0.000130176	0.00176527	298
GO:0071840 cellular component organization or biogenesis						3.63854	0.000152486	0.00203694	236
GO:0000226 microtubule cytoskeleton organization						3.74552	0.000168971	0.00222396	45
GO:0046483 heterocycle metabolic process						3.60272	0.000173614	0.00225195	248
GO:0006725 cellular aromatic compound metabolic process						3.57735	0.000191047	0.00244267	247
GO:0016043 cellular component organization						3.5457	0.000215908	0.00272166	233
GO:0097159 organic cyclic compound binding						3.534	0.000225251	0.00276163	236
GO:1901363 heterocyclic compound binding						3.534	0.000225251	0.00276163	236
GO:0010948 negative regulation of cell cycle process						4.14039	0.000268853	0.00325167	18
GO:0000166 nucleotide binding						3.48226	0.00029252	0.0034448	133
GO:1901265 nucleoside phosphate binding						3.48226	0.00029252	0.0034448	133
GO:0007051 spindle organization						3.8398	0.000308098	0.00358114	24
GO:0017111 nucleoside-triphosphatase activity						3.53233	0.000330181	0.00378861	49
GO:0007126 meiosis						4.00347	0.000381438	0.00421465	18
GO:0051321 meiotic cell cycle						4.00347	0.000381438	0.00421465	18
GO:0051327 M phase of meiotic cell cycle						4.00347	0.000381438	0.00421465	18
GO:0034641 cellular nitrogen compound metabolic process						3.35398	0.000428549	0.00458762	254
GO:0007088 regulation of mitosis						4.00076	0.00043057	0.00458762	17
GO:0051783 regulation of nuclear division						4.00076	0.00043057	0.00458762	17
GO:0044430 cytoskeletal part						3.37289	0.000457926	0.00482169	90
GO:0000819 sister chromatid segregation						3.87407	0.000472512	0.00485599	20
GO:1901360 organic cyclic compound metabolic process						3.32379	0.000476421	0.00485599	255
GO:0016462 pyrophosphatase activity						3.40653	0.000488312	0.00485599	51
GO:0016817 hydrolase activity, acting on acid anhydrides						3.40653	0.000488312	0.00485599	51
GO:0016818 hydrolase activity, acting on acid anhydrides,
in phosphorus-containing anhydrides						3.40653	0.000488312	0.00485599	51
GO:0000086 G2/M transition of mitotic cell cycle						3.52239	0.000495869	0.00487696	29
GO:0007093 mitotic cell cycle checkpoint						3.60969	0.000553221	0.00538188	23
GO:0003676 nucleic acid binding						3.29164	0.000569067	0.00542095	130
GO:0036094 small molecule binding						3.29045	0.000569351	0.00542095	135
GO:0000070 mitotic sister chromatid segregation						3.79308	0.000615721	0.00580074	19
GO:0071103 DNA conformation change						3.43927	0.000732056	0.0068249	26
GO:0051320 S phase						3.47922	0.000751783	0.00693655	23
GO:0006302 double-strand break repair						3.73309	0.000835105	0.00757069	16
GO:0003677 DNA binding						3.18736	0.000837428	0.00757069	99
GO:0005856 cytoskeleton						3.17938	0.000850483	0.00761182	107
GO:0031570 DNA integrity checkpoint						3.60006	0.000861869	0.00763736	19
GO:0090068 positive regulation of cell cycle process						3.63257	0.000901942	0.0079141	18
GO:0043168 anion binding						3.14172	0.000942822	0.00819248	125
GO:0000922 spindle pole						3.34982	0.00104218	0.00896873	22
GO:0033554 cellular response to stress						3.09428	0.0011817	0.0100725	77
GO:0005829 cytosol						3.06233	0.0012112	0.0101216	134
GO:0043226 organelle						3.03885	0.00122138	0.0101216	459
GO:0043229 intracellular organelle						3.03885	0.00122138	0.0101216	459
GO:0048523 negative regulation of cellular process						3.04243	0.00128405	0.0105102	145
GO:0000228 nuclear chromosome						3.14546	0.00129848	0.0105102	35
GO:0006261 DNA-dependent DNA replication						3.24821	0.0013035	0.0105102	22
GO:0000794 condensed nuclear chromosome						3.56434	0.0014153	0.0113098	14
GO:0031399 regulation of protein modification process						3.03889	0.00151075	0.0119657	54
GO:0044763 single-organism cellular process						2.96178	0.00157578	0.0123712	391
GO:0005815 microtubule organizing center						3.03602	0.00160816	0.0125156	45
GO:0004672 protein kinase activity						3.07201	0.00162912	0.0125695	33
GO:0000084 S phase of mitotic cell cycle						3.19921	0.00166651	0.0127481	21
GO:0016887 ATPase activity						3.43859	0.0016858	0.0127863	16
GO:0016772 transferase activity, transferring
phosphorus-containing groups						3.00313	0.00173413	0.0130424	49
GO:0042623 ATPase activity, coupled						3.43072	0.00189875	0.0141373	15
GO:0007091 mitotic metaphase/anaphase transition						3.55098	0.00192778	0.0141373	12
GO:0030071 regulation of mitotic metaphase/
anaphase transition						3.55098	0.00192778	0.0141373	12
GO:0006310 DNA recombination						3.09923	0.0019429	0.0141373	24
GO:0004674 protein serine/threonine kinase activity						3.00985	0.00196153	0.0141578	32
GO:0031145 anaphase-promoting complex-dependent
proteasomal ubiquitin-dependent protein catabolic process						3.32284	0.00213584	0.0152926	15
GO:0000216 M/G1 transition of mitotic cell cycle						3.19446	0.00244299	0.0172822	16
GO:0006323 DNA packaging						3.01981	0.00245233	0.0172822	22
GO:0007052 mitotic spindle organization						3.31726	0.00264559	0.0184816	13
GO:0016301 kinase activity						2.87043	0.00266383	0.0184816	41
GO:0006807 nitrogen compound metabolic process						2.78354	0.00278602	0.0191807	263
GO:0033043 regulation of organelle organization						2.83262	0.0028915	0.0197549	45
GO:0006468 protein phosphorylation						2.79795	0.00302015	0.0204775	59
GO:0031577 spindle checkpoint						3.33468	0.00314806	0.0211843	11
GO:0043227 membrane-bounded organelle						2.7333	0.00320186	0.0212272	419
GO:0043231 intracellular membrane-bounded organelle						2.7333	0.00320186	0.0212272	419
GO:0044238 primary metabolic process						2.70722	0.00347597	0.0227095	349
GO:0043412 macromolecule modification						2.72431	0.00347621	0.0227095	116
GO:0005813 centrosome						2.75775	0.00376773	0.0244356	36
GO:0034645 cellular macromolecule biosynthetic process						2.65535	0.00415545	0.0265867	166
GO:0031401 positive regulation of protein
modification process						2.73481	0.00415881	0.0265867	31
GO:0009059 macromolecule biosynthetic process						2.65083	0.00420787	0.0267056	168
GO:0016310 phosphorylation						2.675	0.00424212	0.0267056	64
GO:0000077 DNA damage checkpoint						3.02679	0.00426692	0.0267056	14
GO:0045839 negative regulation of mitosis						3.22874	0.00441427	0.0271741	10
GO:0051784 negative regulation of nuclear division						3.22874	0.00441427	0.0271741	10
GO:0051052 regulation of DNA metabolic process						2.79978	0.00446156	0.0271741	19
GO:0044267 cellular protein metabolic process						2.63474	0.00446715	0.0271741	133
GO:0044454 nuclear chromosome part						2.72189	0.00449359	0.0271741	28
GO:0048519 negative regulation of biological process						2.61664	0.00466045	0.0272558	156
GO:0002478 antigen processing and presentation of
exogenous peptide antigen						3.04872	0.00470039	0.0272558	12
GO:0019882 antigen processing and presentation						3.04872	0.00470039	0.0272558	12
GO:0019884 antigen processing and presentation of
exogenous antigen						3.04872	0.00470039	0.0272558	12
GO:0048002 antigen processing and presentation of
peptide antigen						3.04872	0.00470039	0.0272558	12
GO:0006464 cellular protein modification process						2.61923	0.00472028	0.0272558	111
GO:0036211 protein modification process						2.61923	0.00472028	0.0272558	111
GO:0016773 phosphotransferase activity, alcohol
group as acceptor						2.66081	0.00480406	0.0275617	40
GO:0005874 microtubule						2.65225	0.0048859	0.0277292	40
GO:0048610 cellular process involved in reproduction						2.67919	0.0048952	0.0277292	30
GO:0004386 helicase activity						3.05332	0.00504545	0.0284005	12
GO:2000602 regulation of interphase of mitotic cell cycle						2.82488	0.00516303	0.0288807	16
GO:0044699 single-organism process						2.54919	0.00548874	0.0303504	413
GO:0006950 response to stress						2.56241	0.00549359	0.0303504	126
GO:0032268 regulation of cellular protein metabolic process						2.57563	0.00556498	0.0305562	68
GO:0000079 regulation of cyclin-dependent protein
kinase activity						2.83327	0.00560731	0.0306009	12
GO:0030496 midbody						2.81197	0.00577992	0.0313517	13
GO:0071900 regulation of protein serine/threonine
kinase activity						2.6266	0.00591754	0.0319048	25
GO:0005515 protein binding						2.48318	0.00662995	0.0354089	345
GO:0070925 organelle assembly						2.67297	0.00667013	0.0354089	16
GO:0034508 centromere complex assembly						2.96616	0.00668615	0.0354089	10
GO:0044257 cellular protein catabolic process						2.54847	0.00750558	0.0394328	24
GO:0051340 regulation of ligase activity						2.80425	0.00762221	0.0394328	12
GO:0051438 regulation of ubiquitin-protein ligase activity						2.80425	0.00762221	0.0394328	12
GO:0051439 regulation of ubiquitin-protein ligase activity
involved in mitotic cell cycle						2.80425	0.00762221	0.0394328	12
GO:0032270 positive regulation of cellular protein
metabolic process						2.44552	0.00862335	0.0443557	34
GO:0010639 negative regulation of organelle organization						2.5122	0.00886692	0.0453479	18
GO:0044265 cellular macromolecule catabolic process						2.43333	0.00896948	0.0456118	35
GO:0009057 macromolecule catabolic process						2.41925	0.00907985	0.0459122	40
GO:0006511 ubiquitin-dependent protein catabolic process						2.46254	0.00931548	0.0460628	23
GO:0019941 modification-dependent protein
catabolic process						2.46254	0.00931548	0.0460628	23
GO:0043632 modification-dependent macromolecule
catabolic process						2.46254	0.00931548	0.0460628	23
GO:0051603 proteolysis involved in cellular protein
catabolic process						2.46254	0.00931548	0.0460628	23
GO:0008094 DNA-dependent ATPase activity						2.81658	0.00965269	0.0474392	10
GO:0051128 regulation of cellular component organization						2.36814	0.00974705	0.0474392	61
GO:0044451 nucleoplasm part						2.39119	0.00975287	0.0474392	41
GO:0007010 cytoskeleton organization						2.36143	0.00988469	0.0478205	63
GO:0050794 regulation of cellular process						2.33045	0.0100622	0.0484175	292
GO:0051983 regulation of chromosome segregation						2.73114	0.0101546	0.0486011	10
GO:0031396 regulation of protein ubiquitination						2.49148	0.0103054	0.0490605	16
Note
set.size: number of DEGs enriched in the individual gene sets

## Sheet: Table S5D
Table S5D. Enriched gene sets in Curtis-DEGS analyzed using the go.gs datasets
						stat.mean	p.val	q.val	set.size
GO:0000279 M phase						8.14998	8.3964e-15	1.28465e-12	132
GO:0000278 mitotic cell cycle						7.87352	2.73786e-14	2.09446e-12	161
GO:0000087 M phase of mitotic cell cycle						7.66202	4.16888e-13	1.5946e-11	103
GO:0000280 nuclear division						7.66202	4.16888e-13	1.5946e-11	103
GO:0006260 DNA replication						4.85018	1.38034e-06	4.22384e-05	89
GO:0006396 RNA processing						4.72728	1.78661e-06	4.55585e-05	170
GO:0006259 DNA metabolic process						4.58832	3.16653e-06	6.92114e-05	170
GO:0000070 mitotic sister chromatid segregation						3.88979	0.000269011	0.00457318	18
GO:0000819 sister chromatid segregation						3.88979	0.000269011	0.00457318	18
GO:0006399 tRNA metabolic process						3.46448	0.00046721	0.00714832	44
GO:0006397 mRNA processing						3.25473	0.000699268	0.00972619	93
GO:0006403 RNA localization						3.24142	0.00118967	0.0142578	30
GO:0006281 DNA repair						3.08033	0.00121145	0.0142578	86
GO:0006364 rRNA processing						2.98682	0.0021466	0.0234592	31
GO:0006310 DNA recombination						2.96839	0.00234499	0.0239189	26
GO:0006261 DNA-dependent DNA replication						2.92054	0.0025147	0.0240469	30
GO:0000375 RNA splicing, via transesterification reactions						2.71745	0.00397004	0.0319693	53
GO:0000377 RNA splicing, via transesterification reactions
with bulged adenosine as nucleophile						2.71745	0.00397004	0.0319693	53
GO:0000398 nuclear mRNA splicing, via spliceosome						2.71745	0.00397004	0.0319693	53
GO:0006418 tRNA aminoacylation for protein translation						2.72624	0.00523294	0.0396881	21
GO:0006302 double-strand break repair						2.78807	0.00544738	0.0396881	14
GO:0006323 DNA packaging						2.56714	0.00630125	0.0438223	33
GO:0000075 cell cycle checkpoint						2.54656	0.00682902	0.0454279	29
GO:0000910 cytokinesis						2.56854	0.00761381	0.048538	17
GO:0000226 microtubule cytoskeleton organization						2.38589	0.00961101	0.0588194	45
GO:0006270 DNA replication initiation						2.32977	0.0138347	0.0793114	15
GO:0000082 G1/S transition of mitotic cell cycle						2.29098	0.0139961	0.0793114	19
GO:0000079 regulation of cyclin-dependent
protein kinase activity						2.1558	0.0186159	0.101723	21
GO:0000387 spliceosomal snRNP biogenesis						2.11092	0.0310554	0.163844	10
GO:0006325 establishment or maintenance of
chromatin architecture						1.8518	0.0329023	0.167802	86
GO:0006520 amino acid metabolic process						1.82865	0.0348956	0.172227	67
GO:0006412 translation						1.67077	0.048118	0.230064	108
Note
set.size: number of DEGs enriched in the individual gene sets

## Sheet: Table S5E
Table S5E. Enriched gene sets in Curtis-derived DEGS analyzed using the go.sets.hs datasets
						stat.mean	p.val	q.val	set.size
GO:0022403 cell cycle phase						8.68722	1.41311e-17	4.38911e-14	339
GO:0000278 mitotic cell cycle						8.37054	1.86719e-16	2.89975e-13	315
GO:0022402 cell cycle process						8.26682	2.85812e-16	2.95911e-13	402
GO:0000279 M phase						7.52066	1.61767e-13	1.25612e-10	217
GO:0000087 M phase of mitotic cell cycle						7.41885	5.36469e-13	3.33254e-10	163
GO:0000280 nuclear division						7.31509	1.08464e-12	4.81271e-10	160
GO:0007067 mitosis						7.31509	1.08464e-12	4.81271e-10	160
GO:0048285 organelle fission						7.24347	1.54779e-12	6.0093e-10	169
GO:0010564 regulation of cell cycle process						5.82469	6.55045e-09	2.26063e-06	174
GO:0051325 interphase						5.76504	9.48888e-09	2.94725e-06	165
GO:0006259 DNA metabolic process						5.67405	1.08995e-08	3.07763e-06	301
GO:0051329 interphase of mitotic cell cycle						5.65799	1.6956e-08	4.38878e-06	163
GO:0007059 chromosome segregation						5.6813	4.9079e-08	1.17261e-05	63
GO:0005694 chromosome						5.27136	1.07677e-07	2.38888e-05	215
GO:0005819 spindle						5.36079	1.22719e-07	2.5411e-05	95
GO:0051301 cell division						5.11459	2.49653e-07	4.84638e-05	192
GO:0051726 regulation of cell cycle						4.97939	4.2499e-07	7.76481e-05	284
GO:0071156 regulation of cell cycle arrest						5.04359	4.83768e-07	8.34769e-05	109
GO:0034660 ncRNA metabolic process						5.02668	6.06933e-07	9.92176e-05	109
GO:0005524 ATP binding						4.84082	7.62477e-07	0.000115751	450
GO:0000075 cell cycle checkpoint						4.94676	7.82605e-07	0.000115751	104
GO:0006396 RNA processing						4.76458	1.34057e-06	0.000189264	222
GO:0000793 condensed chromosome						4.84958	1.58166e-06	0.000213593	75
GO:0030554 adenyl nucleotide binding						4.6304	2.09353e-06	0.0002601	455
GO:0032559 adenyl ribonucleotide binding						4.6304	2.09353e-06	0.0002601	455
GO:0007050 cell cycle arrest						4.6313	2.82984e-06	0.000338057	136
GO:0044427 chromosomal part						4.51999	4.19544e-06	0.000475674	182
GO:0006260 DNA replication						4.56387	4.28811e-06	0.000475674	106
GO:0003723 RNA binding						4.46994	4.80205e-06	0.000514316	283
GO:0000236 mitotic prometaphase						4.59073	7.6714e-06	0.000794245	44
GO:0000775 chromosome, centromeric region						4.34574	1.36731e-05	0.00136996	70
GO:0051276 chromosome organization						4.15824	1.91229e-05	0.00182768	232
GO:0004386 helicase activity						4.35938	1.94183e-05	0.00182768	52
GO:0007051 spindle organization						4.32893	2.02829e-05	0.0018529	45
GO:0006974 response to DNA damage stimulus						4.09426	2.54847e-05	0.00222892	212
GO:0000922 spindle pole						4.27731	2.58342e-05	0.00222892	42
GO:0006281 DNA repair						4.10204	2.72609e-05	0.00228844	139
GO:0000779 condensed chromosome, centromeric region						4.18396	3.49225e-05	0.00285445	44
GO:0045786 negative regulation of cell cycle						4.01836	3.62198e-05	0.00288458	169
GO:0000819 sister chromatid segregation						4.26004	4.4026e-05	0.00341862	30
GO:0034470 ncRNA processing						4.03499	4.65795e-05	0.00352868	77
GO:0005730 nucleolus						3.921	5.14066e-05	0.00380164	214
GO:0000226 microtubule cytoskeleton organization						3.92049	5.90649e-05	0.00421508	111
GO:0051320 S phase						3.98393	6.05971e-05	0.00421508	61
GO:0007346 regulation of mitotic cell cycle						3.90056	6.20705e-05	0.00421508	126
GO:0006261 DNA-dependent DNA replication						4.02353	6.24255e-05	0.00421508	46
GO:0071103 DNA conformation change						3.93985	6.57604e-05	0.00434578	67
GO:0000070 mitotic sister chromatid segregation						4.09153	7.91366e-05	0.00512079	29
GO:0000777 condensed chromosome kinetochore						3.92839	8.98522e-05	0.00569553	42
GO:0042254 ribosome biogenesis						3.86941	0.000105449	0.00655047	55
GO:0000228 nuclear chromosome						3.75892	0.000111458	0.00678798	103
GO:0000776 kinetochore						3.80992	0.000122792	0.00733447	50
GO:0000086 G2/M transition of mitotic cell cycle						3.72503	0.000150609	0.00873711	60
GO:0000084 S phase of mitotic cell cycle						3.73453	0.000151901	0.00873711	58
GO:0007010 cytoskeleton organization						3.53247	0.000224877	0.0126994	252
GO:0051707 response to other organism						3.52084	0.000252681	0.0140148	137
GO:0005856 cytoskeleton						3.47068	0.000271384	0.0147881	474
GO:0008380 RNA splicing						3.49662	0.000301653	0.016154	102
GO:0016071 mRNA metabolic process						3.44677	0.000319848	0.0168381	187
GO:0016772 transferase activity,
transferring phosphorus-containing groups						3.41745	0.000340101	0.0176059	272
GO:0000082 G1/S transition of mitotic cell cycle						3.43948	0.000366653	0.0186692	86
GO:0022613 ribonucleoprotein complex biogenesis						3.44127	0.00037372	0.0187222	88
GO:0000794 condensed nuclear chromosome						3.55769	0.000384766	0.0189696	31
GO:0006310 DNA recombination						3.4215	0.00043766	0.0212402	61
GO:0044430 cytoskeletal part						3.33059	0.000456536	0.0217295	347
GO:0000216 M/G1 transition of mitotic cell cycle						3.48491	0.000461734	0.0217295	34
GO:0007052 mitotic spindle organization						3.56797	0.000492792	0.0228449	21
GO:0009607 response to biotic stimulus						3.30485	0.00053619	0.0244913	145
GO:0006399 tRNA metabolic process						3.40216	0.000545827	0.0245701	46
GO:0009615 response to virus						3.31874	0.000569178	0.0248319	75
GO:0007017 microtubule-based process						3.28029	0.000575703	0.0248319	161
GO:0007088 regulation of mitosis						3.37166	0.000583622	0.0248319	40
GO:0051783 regulation of nuclear division						3.37166	0.000583622	0.0248319	40
GO:0006323 DNA packaging						3.31838	0.000628345	0.0263735	52
GO:0008026 ATP-dependent helicase activity						3.32816	0.000743741	0.0303955	38
GO:0070035 purine NTP-dependent helicase activity						3.32816	0.000743741	0.0303955	38
GO:0008094 DNA-dependent ATPase activity						3.36099	0.000782876	0.0311762	28
GO:0030261 chromosome condensation						3.62926	0.000782918	0.0311762	14
GO:0006271 DNA strand elongation involved in
DNA replication						3.44073	0.00085831	0.0333239	19
GO:0022616 DNA strand elongation						3.44073	0.00085831	0.0333239	19
GO:0015630 microtubule cytoskeleton						3.13244	0.000914149	0.0350536	270
GO:0006270 DNA replication initiation						3.34466	0.000941912	0.0356469	21
GO:0044454 nuclear chromosome part						3.15427	0.000952574	0.0356469	86
GO:0051168 nuclear export						3.20298	0.000976724	0.0361155	51
GO:0044451 nucleoplasm part						3.10991	0.000988528	0.036122	256
GO:0006397 mRNA processing						3.10445	0.00107382	0.0387824	129
GO:0016032 viral reproduction						3.076	0.00112137	0.0400342	203
GO:0030529 ribonucleoprotein complex						3.06545	0.00117414	0.0411095	182
GO:0005643 nuclear pore						3.31949	0.00117796	0.0411095	24
GO:0031577 spindle checkpoint						3.29784	0.00120674	0.0416458	17
GO:0003678 DNA helicase activity						3.44502	0.00129341	0.0441467	16
GO:0000780 condensed nuclear chromosome,
centromeric region						3.70936	0.00134753	0.0450466	10
GO:0044764 multi-organism cellular process						3.019	0.00134879	0.0450466	205
GO:0006302 double-strand break repair						3.07851	0.00144932	0.0478892	41
GO:0006364 rRNA processing						3.06645	0.00159765	0.0522347	38
GO:0016072 rRNA metabolic process						3.04342	0.00166089	0.0537366	41
GO:0051607 defense response to virus						2.97782	0.00184853	0.0591912	50
GO:0016740 transferase activity						2.89786	0.00192089	0.0608806	488
GO:0051028 mRNA transport						2.96011	0.00207205	0.0650081	44
GO:0051704 multi-organism process						2.83921	0.00232177	0.0715659	382
GO:0004003 ATP-dependent DNA helicase activity						3.34109	0.00232716	0.0715659	12
GO:0090068 positive regulation of cell cycle process						2.87276	0.00243448	0.0738094	57
GO:0000792 heterochromatin						3.00221	0.00244764	0.0738094	19
GO:0000375 RNA splicing, via transesterification reactions						2.85939	0.00250442	0.0747956	71
GO:0016301 kinase activity						2.80941	0.00258709	0.0765286	233
GO:0030496 midbody						2.87821	0.00265053	0.0776654	36
GO:0045087 innate immune response						2.79658	0.00276807	0.0803516	136
GO:0022415 viral reproductive process						2.76287	0.00302026	0.0868603	173
GO:0031145 anaphase-promoting complex-dependent
proteasomal ubiquitin-dependent protein catabolic process						2.81987	0.00320205	0.0912438	33
GO:0042393 histone binding						2.78982	0.00343098	0.0968784	35
GO:0033554 cellular response to stress						2.69061	0.00363975	0.101847	405
GO:0000377 RNA splicing, via transesterification reactions
with bulged adenosine as nucleophile						2.72199	0.00374632	0.102974	68
GO:0000398 mRNA splicing, via spliceosome						2.72199	0.00374632	0.102974	68
GO:0016773 phosphotransferase activity,
alcohol group as acceptor						2.6638	0.00400863	0.109218	217
GO:0007093 mitotic cell cycle checkpoint						2.67508	0.0043083	0.113912	56
GO:0050657 nucleic acid transport						2.68944	0.00432762	0.113912	48
GO:0050658 RNA transport						2.68944	0.00432762	0.113912	48
GO:0051236 establishment of RNA localization						2.68944	0.00432762	0.113912	48
GO:0032392 DNA geometric change						2.79944	0.00500542	0.125996	14
GO:0032508 DNA duplex unwinding						2.79944	0.00500542	0.125996	14
GO:0051321 meiotic cell cycle						2.61745	0.00509142	0.125996	53
GO:0071174 mitotic cell cycle spindle checkpoint						2.79135	0.00514577	0.125996	13
GO:0006403 RNA localization						2.62313	0.0051664	0.125996	49
GO:0006418 tRNA aminoacylation for protein translation						2.72624	0.00523294	0.125996	21
GO:0043038 amino acid activation						2.72624	0.00523294	0.125996	21
GO:0043039 tRNA aminoacylation						2.72624	0.00523294	0.125996	21
GO:0004812 aminoacyl-tRNA ligase activity						2.72624	0.00523294	0.125996	21
GO:0016875 ligase activity, forming carbon-oxygen bonds						2.72624	0.00523294	0.125996	21
GO:0016876 ligase activity, forming aminoacyl-tRNA
and related compounds						2.72624	0.00523294	0.125996	21
GO:0007126 meiosis						2.59344	0.0054794	0.129916	50
GO:0051327 M phase of meiotic cell cycle						2.59344	0.0054794	0.129916	50
GO:0050000 chromosome localization						2.70583	0.00575865	0.134484	15
GO:0051303 establishment of chromosome localization						2.70583	0.00575865	0.134484	15
GO:0045841 negative regulation of mitotic metaphase/
anaphase transition						2.73837	0.00613337	0.142057	12
GO:0051169 nuclear transport						2.52203	0.00617442	0.142057	121
GO:0007091 mitotic metaphase/anaphase transition						2.62772	0.00645624	0.147449	18
GO:0006406 mRNA export from nucleus						2.59558	0.00652578	0.147949	29
GO:0016891 endoribonuclease activity,
producing 5'-phosphomonoesters						2.72879	0.00661436	0.148871	12
GO:0030071 regulation of mitotic metaphase/
anaphase transition						2.61402	0.0068403	0.151981	17
GO:0006913 nucleocytoplasmic transport						2.48437	0.00685039	0.151981	120
GO:0000083 regulation of transcription involved in
G1/S phase of mitotic cell cycle						2.63615	0.00731229	0.161078	13
GO:0004674 protein serine/threonine kinase activity						2.45281	0.00741151	0.161497	134
GO:0005657 replication fork						2.57094	0.00743533	0.161497	21
GO:0042555 MCM complex						2.80579	0.00749645	0.161694	10
GO:0008033 tRNA processing						2.5101	0.00806705	0.172802	26
GO:0044265 cellular macromolecule catabolic process						2.41052	0.00816825	0.173771	225
GO:0004672 protein kinase activity						2.39919	0.00846028	0.178529	189
GO:0010948 negative regulation of cell cycle process						2.43661	0.00850686	0.178529	42
GO:0051983 regulation of chromosome segregation						2.54525	0.00861244	0.179532	14
GO:0006405 RNA export from nucleus						2.46813	0.00871942	0.18055	31
GO:0005681 spliceosomal complex						2.42545	0.00887931	0.182487	46
GO:0006412 translation						2.3822	0.00893046	0.182487	146
GO:0008283 cell proliferation						2.35284	0.00942102	0.190362	472
GO:0005882 intermediate filament						2.44296	0.00943841	0.190362	25
GO:0071173 spindle assembly checkpoint						2.54124	0.00950828	0.190534	12
GO:0007094 mitotic cell cycle spindle assembly checkpoint						2.54642	0.00989184	0.196949	11
GO:0016779 nucleotidyltransferase activity						2.37657	0.0101526	0.200124	40
GO:0045111 intermediate filament cytoskeleton						2.37627	0.0101801	0.200124	37
GO:0000785 chromatin						2.3233	0.0106376	0.20429	94
GO:0046930 pore complex						2.36416	0.0106556	0.20429	34
GO:0031397 negative regulation of protein ubiquitination						2.36207	0.0106649	0.20429	32
GO:0002695 negative regulation of leukocyte activation						2.3814	0.0107209	0.20429	24
GO:0050866 negative regulation of cell activation						2.3814	0.0107209	0.20429	24
GO:0070664 negative regulation of leukocyte proliferation						2.40942	0.0109668	0.207701	17
GO:0005813 centrosome						2.28743	0.0115043	0.215843	126
GO:0007098 centrosome cycle						2.37908	0.011564	0.215843	20
GO:0008168 methyltransferase activity						2.30208	0.0116578	0.215843	56
GO:0007159 leukocyte cell-cell adhesion						2.41512	0.0116747	0.215843	14
GO:0002544 chronic inflammatory response						2.45601	0.0120855	0.222116	11
GO:0009617 response to bacterium						2.25334	0.0129751	0.236014	68
GO:0051653 spindle localization						2.43602	0.0129937	0.236014	11
GO:0016741 transferase activity, transferring
one-carbon groups						2.24961	0.0132237	0.238795	59
GO:0016893 endonuclease activity, active with either ribo- or
deoxyribonucleic acids and producing 5'-phosphomonoesters						2.33528	0.0134676	0.241794	16
Note
set.size: number of DEGs enriched in the individual gene sets
