# Supplementary material for: Downregulation of CYB5D2 is associated with breast cancer progression
Source: Sci Rep. 2019 Apr 29;9:6624. doi: 10.1038/s41598-019-43006-y (PMC6488675; doi:10.1038/s41598-019-43006-y)
Supplement: Supplementary file 5 — Table S6 [file 41598_2019_43006_MOESM5_ESM.xlsx]

## Sheet: Table S6A
Table S6A. Enriched pathways in the common-DEGs analyzed using the Reactome package in R
Description					GeneRatio	pvalue	p.adjust	qvalue	Count
Cell Cycle					76/222	9.67281e-33	6.21962e-30	5.39641e-30	76
Cell Cycle, Mitotic					68/222	2.16105e-31	6.94778e-29	6.0282e-29	68
M Phase					41/222	2.21758e-19	4.75301e-17	4.12392e-17	41
Mitotic Prometaphase					28/222	3.50547e-19	5.63505e-17	4.88921e-17	28
Resolution of Sister Chromatid Cohesion					26/222	5.49703e-18	7.06918e-16	6.13353e-16	26
Mitotic Metaphase and Anaphase					30/222	4.46321e-15	4.78308e-13	4.15001e-13	30
Separation of Sister Chromatids					29/222	6.99555e-15	6.42591e-13	5.5754e-13	29
Mitotic Anaphase					29/222	2.83668e-14	2.27998e-12	1.97821e-12	29
RHO GTPases Activate Formins					23/222	1.06451e-13	7.60534e-12	6.59873e-12	23
G2/M Checkpoints					15/222	3.98665e-11	2.56342e-09	2.22413e-09	15
Mitotic G1-G1/S phases					22/222	6.11149e-11	3.57245e-09	3.09961e-09	22
Cell Cycle Checkpoints					21/222	3.60234e-10	1.93026e-08	1.67477e-08	21
Kinesins					10/222	5.55756e-10	2.74885e-08	2.38502e-08	10
RHO GTPase Effectors					28/222	1.99358e-09	9.15622e-08	7.94433e-08	28
Polo-like kinase mediated events					8/222	1.2417e-08	5.32276e-07	4.61826e-07	8
Activation of ATR in response to replication stress					11/222	1.53648e-08	6.17474e-07	5.35747e-07	11
G1/S Transition					17/222	2.31332e-08	8.7498e-07	7.5917e-07	17
E2F mediated regulation of DNA replication					9/222	1.5385e-07	5.49587e-06	4.76845e-06	9
Activation of the pre-replicative complex					9/222	3.00876e-07	1.01017e-05	8.76471e-06	9
Signaling by Rho GTPases					31/222	3.14207e-07	1.01017e-05	8.76471e-06	31
Cyclin A/B1 associated events during
G2/M transition					7/222	3.37327e-07	1.03286e-05	8.96156e-06	7
Unwinding of DNA					6/222	4.77174e-07	1.39465e-05	1.21006e-05	6
DNA strand elongation					9/222	5.56903e-07	1.55691e-05	1.35084e-05	9
DNA Replication					15/222	7.55084e-07	2.02299e-05	1.75524e-05	15
S Phase					16/222	1.15503e-06	2.97075e-05	2.57755e-05	16
APC/C-mediated degradation of cell cycle proteins					13/222	1.66463e-06	3.96429e-05	3.43959e-05	13
Regulation of mitotic cell cycle					13/222	1.66463e-06	3.96429e-05	3.43959e-05	13
Mitotic G2-G2/M phases					15/222	2.93715e-06	6.74495e-05	5.85221e-05	15
E2F-enabled inhibition of pre-replication
complex formation					5/222	8.11498e-06	0.000179929	0.000156114	5
M/G1 Transition					12/222	8.71536e-06	0.000180773	0.000156847	12
DNA Replication Pre-Initiation					12/222	8.71536e-06	0.000180773	0.000156847	12
G2/M Transition					14/222	1.15705e-05	0.000231949	0.000201249	14
Synthesis of DNA					13/222	1.19041e-05	0.000231949	0.000201249	13
Condensation of Prometaphase Chromosomes					5/222	1.44798e-05	0.000273839	0.000237595	5
Chromosome Maintenance					11/222	2.92342e-05	0.000537074	0.000465988	11
APC/C:Cdh1 mediated degradation of Cdc20 and other APC/C:Cdh1
targeted proteins in late mitosis/early G1					10/222	7.51979e-05	0.00134312	0.00116535	10
G2/M DNA damage checkpoint					5/222	0.000119591	0.0020783	0.00180322	5
Regulation of APC/C activators between G1/S
and early anaphase					10/222	0.000154271	0.00261044	0.00226493	10
Phosphorylation of the APC/C					5/222	0.000164912	0.00271893	0.00235906	5
Golgi Cisternae Pericentriolar Stack Reorganization					4/222	0.000313619	0.00504143	0.00437416	4
Removal of licensing factors from origins					9/222	0.00043518	0.00650584	0.00564475	9
Regulation of DNA replication					9/222	0.00043518	0.00650584	0.00564475	9
Deposition of new CENPA-containing
nucleosomes at the centromere					7/222	0.000445189	0.00650584	0.00564475	7
Nucleosome assembly					7/222	0.000445189	0.00650584	0.00564475	7
Chk1/Chk2(Cds1) mediated inactivation of
Cyclin B:Cdk1 complex					4/222	0.000458349	0.00652285	0.0056595	4
Activation of APC/C and APC/C:Cdc20
mediated degradation of mitotic proteins					9/222	0.000484357	0.00652285	0.0056595	9
G0 and Early G1					5/222	0.000486931	0.00652285	0.0056595	5
APC/C:Cdc20 mediated degradation of Cyclin B					5/222	0.000486931	0.00652285	0.0056595	5
Factors involved in megakaryocyte development
and platelet production					12/222	0.000634878	0.00829568	0.00719769	12
G1/S-Specific Transcription					4/222	0.000645076	0.00829568	0.00719769	4
Assembly of the pre-replicative complex					8/222	0.00109337	0.0137851	0.0119605	8
Mismatch repair (MMR) directed by
MSH2:MSH6 (MutSalpha)					4/222	0.00116924	0.0144581	0.0125444	4
Mismatch Repair					4/222	0.00151912	0.0184301	0.0159907	4
Orc1 removal from chromatin					8/222	0.00163159	0.0190748	0.0165501	8
Switching of origins to a post-replicative state					8/222	0.00163159	0.0190748	0.0165501	8
APC/C:Cdc20 mediated degradation of
mitotic proteins					8/222	0.00196978	0.0226173	0.0196237	8
Nuclear Envelope Breakdown					6/222	0.00230551	0.0260077	0.0225654	6
MHC class II antigen presentation					9/222	0.0024792	0.0274849	0.0238471	9
Pre-NOTCH Transcription and Translation					4/222	0.00299384	0.0326278	0.0283093	4
Nuclear Pore Complex (NPC) Disassembly					5/222	0.0035895	0.038026	0.032993	5
Mitotic Prophase					8/222	0.00360744	0.038026	0.032993	8
Recruitment of NuMA to mitotic centrosomes					3/222	0.00476587	0.0494267	0.0428848	3
Note
GeneRatio: number of the DEGs (count)/number of genes for the indicated pathways
p.adjust: adjusted p value for pathway over-representation (pvaluecutoff=0.05)

## Sheet: Table S6B
Table S6B. Enriched pathway in the TCGA-Cell-DEGs analyzed using the Reactome package in R
Description					GeneRatio	pvalue	p.adjust	qvalue	Count
Mitotic Prometaphase					33/380	2.43832e-19	2.20912e-16	1.86596e-16	33
M Phase					51/380	5.50347e-19	2.49307e-16	2.1058e-16	51
Resolution of Sister Chromatid Cohesion					29/380	2.63211e-16	7.02472e-14	5.93351e-14	29
Cell Cycle Checkpoints					37/380	3.10142e-16	7.02472e-14	5.93351e-14	37
Activation of ATR in response to replication stress					17/380	2.54831e-15	4.61753e-13	3.90025e-13	17
Mitotic G1-G1/S phases					30/380	5.01067e-15	7.05837e-13	5.96193e-13	30
Mitotic Metaphase and Anaphase					35/380	5.45349e-15	7.05837e-13	5.96193e-13	35
DNA Replication					26/380	1.3557e-14	1.53534e-12	1.29684e-12	26
Mitotic Anaphase					34/380	2.84072e-14	2.85966e-12	2.41544e-12	34
Separation of Sister Chromatids					32/380	1.8338e-13	1.66142e-11	1.40334e-11	32
G2/M Checkpoints					30/380	6.27287e-13	5.16657e-11	4.364e-11	30
DNA strand elongation					14/380	1.80351e-12	1.36165e-10	1.15013e-10	14
RHO GTPases Activate Formins					26/380	1.98941e-12	1.38647e-10	1.17109e-10	26
E2F mediated regulation of DNA replication					14/380	4.97708e-12	3.22088e-10	2.72055e-10	14
G1/S Transition					24/380	7.15374e-12	4.32086e-10	3.64966e-10	24
S Phase					25/380	7.85852e-12	4.44989e-10	3.75865e-10	25
Activation of the pre-replicative complex					13/380	3.60081e-11	1.91902e-09	1.62092e-09	13
Synthesis of DNA					21/380	8.26845e-11	4.16179e-09	3.5153e-09	21
Unwinding of DNA					8/380	1.40849e-09	6.71627e-08	5.67297e-08	8
M/G1 Transition					18/380	1.69247e-09	7.30179e-08	6.16754e-08	18
DNA Replication Pre-Initiation					18/380	1.69247e-09	7.30179e-08	6.16754e-08	18
Polo-like kinase mediated events					9/380	2.19219e-09	9.02782e-08	7.62545e-08	9
G1/S-Specific Transcription					9/380	4.24215e-09	1.67104e-07	1.41146e-07	9
Mitotic G2-G2/M phases					26/380	1.3501e-08	5.09662e-07	4.30491e-07	26
Condensation of Prometaphase Chromosomes					7/380	2.59094e-08	9.38956e-07	7.931e-07	7
Cyclin A/B1 associated events during G2/M transition
					9/380	3.80406e-08	1.32557e-06	1.11966e-06	9
RHO GTPase Effectors					33/380	4.23265e-08	1.42029e-06	1.19966e-06	33
G2/M Transition					25/380	4.64419e-08	1.50273e-06	1.2693e-06	25
APC/C-mediated degradation of cell cycle proteins					16/380	9.51353e-08	2.87309e-06	2.42678e-06	16
Regulation of mitotic cell cycle					16/380	9.51353e-08	2.87309e-06	2.42678e-06	16
G0 and Early G1					9/380	1.41545e-07	4.13675e-06	3.49416e-06	9
Signaling by Rho GTPases					39/380	4.48783e-07	1.24657e-05	1.05293e-05	39
E2F-enabled inhibition of pre-replication complex formation
					6/380	4.5405e-07	1.24657e-05	1.05293e-05	6
Regulation of DNA replication					14/380	7.04295e-07	1.87674e-05	1.58521e-05	14
CDC6 association with the ORC:origin complex					6/380	9.67818e-07	2.50527e-05	2.1161e-05	6
Kinesins					12/380	1.04659e-06	2.63392e-05	2.22477e-05	12
Chromosome Maintenance					16/380	2.5767e-06	6.30943e-05	5.32933e-05	16
Transcriptional Regulation by TP53					32/380	6.43503e-06	0.000153425	0.000129592	32
Assembly of the pre-replicative complex					12/380	7.16472e-06	0.000164478	0.000138928	12
Regulation of TP53 Activity through Phosphorylation
					14/380	7.26172e-06	0.000164478	0.000138928	14
Regulation of APC/C activators between G1/S and early anaphase
					13/380	7.50091e-06	0.000165752	0.000140004	13
Nuclear Envelope Breakdown					10/380	1.39204e-05	0.000300283	0.000253637	10
Removal of licensing factors from origins					12/380	1.50964e-05	0.000318078	0.000268668	12
Homologous DNA Pairing and Strand Exchange					9/380	2.16416e-05	0.000445619	0.000376397	9
Activation of APC/C and APC/C:Cdc20 mediated degradation of mitotic proteins					12/380	2.28765e-05	0.000460579	0.000389033	12
SUMOylation of DNA replication proteins					9/380	3.18541e-05	0.000627388	0.00052993	9
DNA Double-Strand Break Repair					18/380	5.148e-05	0.00099236	0.000838208	18
Orc1 removal from chromatin					11/380	6.05217e-05	0.00108615	0.000917428	11
Switching of origins to a post-replicative state					11/380	6.05217e-05	0.00108615	0.000917428	11
COPI-dependent Golgi-to-ER retrograde traffic					13/380	6.08161e-05	0.00108615	0.000917428	13
Lagging Strand Synthesis					6/380	6.11409e-05	0.00108615	0.000917428	6
Presynaptic phase of homologous DNA pairing and strand exchange
					8/380	8.80547e-05	0.00153418	0.00129587	8
APC/C:Cdc20 mediated degradation of mitotic proteins
					11/380	0.000100469	0.00165116	0.00139467	11
Polymerase switching on the C-strand of the telomere
					5/380	0.000102059	0.00165116	0.00139467	5
Polymerase switching					5/380	0.000102059	0.00165116	0.00139467	5
Leading Strand Synthesis					5/380	0.000102059	0.00165116	0.00139467	5
DNA Repair					26/380	0.000129329	0.00205565	0.00173632	26
Telomere C-strand (Lagging Strand) Synthesis					6/380	0.000187264	0.00292519	0.0024708	6
Nuclear Pore Complex (NPC) Disassembly					7/380	0.000202071	0.00307052	0.00259355	7
HDR through Homologous Recombination (HRR)					10/380	0.000204865	0.00307052	0.00259355	10
G2/M DNA damage checkpoint					12/380	0.000206735	0.00307052	0.00259355	12
Regulation of TP53 Activity					16/380	0.00032025	0.00464762	0.00392567	16
APC/C:Cdh1 mediated degradation of Cdc20 and other APC/C:Cdh1
targeted proteins in late mitosis/early G1					10/380	0.000328309	0.00464762	0.00392567	10
Cdc20:Phospho-APC/C mediated degradation of Cyclin A
					10/380	0.000328309	0.00464762	0.00392567	10
APC:Cdc20 mediated degradation of cell cycle proteins prior to satisfation of the cell cycle checkpoint
					10/380	0.000367366	0.00512052	0.00432511	10
TP53 Regulates Transcription of Cell Cycle Genes					8/380	0.000386208	0.00530159	0.00447804	8
Phosphorylation of the APC/C					5/380	0.0005087	0.00677768	0.00572485	5
TP53 Regulates Transcription of Genes Involved in G2 Cell Cycle Arrest
					5/380	0.0005087	0.00677768	0.00572485	5
Inhibition of the proteolytic activity of APC/C required for the onset of anaphase
by mitotic spindle checkpoint components					5/380	0.000657887	0.00843167	0.00712191	5
Inactivation of APC/C via direct inhibition of the APC/C complex
					5/380	0.000657887	0.00843167	0.00712191	5
Homology Directed Repair					14/380	0.00066076	0.00843167	0.00712191	14
Mitotic Prophase					14/380	0.00070954	0.00891264	0.00752816	14
Chk1/Chk2(Cds1) mediated inactivation of Cyclin B:Cdk1 complex
					4/380	0.000718126	0.00891264	0.00752816	4
Golgi-to-ER retrograde transport					13/380	0.000760345	0.00930908	0.00786302	13
Extension of Telomeres					6/380	0.000823008	0.00994193	0.00839757	6
Mitotic Spindle Checkpoint					5/380	0.000837555	0.00998453	0.00843355	5
APC/C:Cdc20 mediated degradation of Cyclin B					5/380	0.00130318	0.0153335	0.0129516	5
HDR through Homologous Recombination (HR) or Single Strand Annealing (SSA)
					13/380	0.00135023	0.0155011	0.0130932	13
Golgi Cisternae Pericentriolar Stack Reorganization					4/380	0.00136929	0.0155011	0.0130932	4
Removal of the Flap Intermediate					4/380	0.00136929	0.0155011	0.0130932	4
Deposition of new CENPA-containing nucleosomes at the centromere					9/380	0.00140297	0.0155011	0.0130932	9
Nucleosome assembly					9/380	0.00140297	0.0155011	0.0130932	9
SUMO E3 ligases SUMOylate target proteins					11/380	0.00143711	0.015687	0.0132502	11
Regulation of PLK1 Activity at G2/M Transition					10/380	0.00159239	0.0171751	0.0145071	10
Factors involved in megakaryocyte development and platelet production
					15/380	0.00166088	0.017703	0.0149531	15
Depolymerisation of the Nuclear Lamina					4/380	0.00181323	0.0184583	0.015591	4
Mismatch repair (MMR) directed by
MSH2:MSH6 (MutSalpha)					4/380	0.00181323	0.0184583	0.015591	4
Processive synthesis on the lagging strand					4/380	0.00181323	0.0184583	0.015591	4
Association of licensing factors with the pre-replicative complex
					4/380	0.00181323	0.0184583	0.015591	4
APC-Cdc20 mediated degradation of Nek2A					5/380	0.00193635	0.0194926	0.0164647	5
SUMOylation					11/380	0.00227077	0.0226079	0.019096	11
Mismatch Repair					4/380	0.00234783	0.0229089	0.0193503	4
Intra-Golgi and retrograde Golgi-to-ER traffic					16/380	0.00235157	0.0229089	0.0193503	16
HDR through Single Strand Annealing (SSA)					6/380	0.00248194	0.0239217	0.0202057	6
Resolution of D-loop Structures through Synthesis-Dependent Strand Annealing (SDSA)
					5/380	0.00276913	0.0264088	0.0223065	5
G1/S DNA Damage Checkpoints					8/380	0.00313592	0.0295953	0.024998	8
Pyruvate metabolism					5/380	0.00327058	0.0305479	0.0258026	5
Processing of DNA double-strand break ends					10/380	0.00352318	0.0325714	0.0275118	10
Cilium Assembly					16/380	0.00368779	0.0337489	0.0285064	16
NEP/NS2 Interacts with the Cellular Export Machinery
					5/380	0.00446409	0.0404447	0.034162	5
MASTL Facilitates Mitotic Progression					3/380	0.00495204	0.0444212	0.0375209	3
Export of Viral Ribonucleoproteins from Nucleus					5/380	0.0051643	0.0458711	0.0387456	5
Note
GeneRatio: number of the DEGs (count)/number of genes for the indicated pathways
p.adjust: adjusted p value for pathway over-representation (pvaluecutoff=0.05)

## Sheet: Table S6C
Table S6C. Enriched pathways in the Curtis-DEGs analyzed using the Reactome package in R
Description					GeneRatio	pvalue	p.adjust	qvalue	Count
Mitotic G1-G1/S phases					67/2653	3.88459e-08	5.00723e-05	4.39981e-05	67
Transcriptional Regulation by TP53					141/2653	7.91265e-08	5.0997e-05	4.48106e-05	141
Mitotic Prometaphase					60/2653	1.93357e-07	8.30791e-05	7.30007e-05	60
S Phase					60/2653	3.78835e-07	0.00012208	0.00010727	60
Resolution of Sister Chromatid Cohesion					56/2653	5.88164e-07	0.000151629	0.000133235	56
TP53 Regulates Transcription of Cell Cycle Genes					29/2653	7.60459e-07	0.000163372	0.000143553	29
G1/S Transition					55/2653	1.08518e-06	0.000199827	0.000175586	55
Unwinding of DNA					2653-11-01	3.05076e-06	0.000491554	0.000431924	11
DNA Replication					50/2653	4.32259e-06	0.00061909	0.000543989	50
Cyclin A/B1 associated events during G2/M transition
					16/2653	5.32614e-06	0.000654294	0.000574921	16
RHO GTPases Activate Formins					58/2653	5.58358e-06	0.000654294	0.000574921	58
Cyclin D associated events in G1					23/2653	1.16068e-05	0.00105279	0.000925079	23
G1 Phase					23/2653	1.16068e-05	0.00105279	0.000925079	23
Activation of the pre-replicative complex					20/2653	1.29074e-05	0.00105279	0.000925079	20
DNA strand elongation					20/2653	1.29074e-05	0.00105279	0.000925079	20
Mitotic Metaphase and Anaphase					78/2653	1.3068e-05	0.00105279	0.000925079	78
Mitotic G2-G2/M phases					77/2653	2.05205e-05	0.0014695	0.00129123	77
Mitotic Anaphase					77/2653	2.05205e-05	0.0014695	0.00129123	77
G2/M Transition					76/2653	2.59802e-05	0.00176255	0.00154873	76
Separation of Sister Chromatids					73/2653	2.80066e-05	0.00180502	0.00158606	73
E2F mediated regulation of DNA replication					20/2653	4.57163e-05	0.00280611	0.0024657	20
Activation of ATR in response to replication stress					21/2653	6.1602e-05	0.00360932	0.00317147	21
M Phase					115/2653	6.44087e-05	0.00360969	0.0031718	115
Synthesis of DNA					44/2653	7.50791e-05	0.00395433	0.00347463	44
Synthesis of active ubiquitin: roles of E1 and E2 enzymes
					18/2653	7.66938e-05	0.00395433	0.00347463	18
TP53 Regulates Transcription of Genes Involved in G2 Cell Cycle Arrest
					13/2653	0.000117101	0.0058055	0.00510124	13
Polo-like kinase mediated events					2653-12-01	0.000137376	0.00655842	0.00576282	12
rRNA modification in the nucleus and cytosol					30/2653	0.000215562	0.00992356	0.00871973	30
Cell Cycle Checkpoints					75/2653	0.000223975	0.00995529	0.00874762	75
Oncogene Induced Senescence					18/2653	0.000241274	0.0103667	0.00910914	18
Cleavage of Growing Transcript in the Termination Region
					32/2653	0.000329947	0.0132907	0.0116784	32
RNA Polymerase II Transcription Termination					32/2653	0.000329947	0.0132907	0.0116784	32
M/G1 Transition					37/2653	0.000367897	0.0138515	0.0121711	37
DNA Replication Pre-Initiation					37/2653	0.000367897	0.0138515	0.0121711	37
Synthesis of glycosylphosphatidylinositol (GPI)					2653-11-01	0.000381232	0.0138515	0.0121711	11
RHO GTPase Effectors					107/2653	0.000386852	0.0138515	0.0121711	107
G2/M Checkpoints					64/2653	0.000406151	0.0141494	0.012433	64
E2F-enabled inhibition of pre-replication complex formation
					2653-08-01	0.00052258	0.0177265	0.0155761	8
Cytosolic tRNA aminoacylation					15/2653	0.000554264	0.0183191	0.0160968	15
mRNA 3'-end processing					28/2653	0.000732717	0.0236118	0.0207474	28
Regulation of DNA replication					33/2653	0.000811894	0.0249509	0.0219241	33
Regulation of PLK1 Activity at G2/M Transition					37/2653	0.000812986	0.0249509	0.0219241	37
Deadenylation-dependent mRNA decay					26/2653	0.000932357	0.027949	0.0245585	26
Regulation of TP53 Activity					60/2653	0.000976219	0.0285988	0.0251295	60
CLEC7A (Dectin-1) induces NFAT activation					2653-09-01	0.0012585	0.0360491	0.031676	9
Endosomal Sorting Complex Required For Transport (ESCRT)
					15/2653	0.00156362	0.0431037	0.0378748	15
CLEC7A (Dectin-1) signaling					40/2653	0.00157166	0.0431037	0.0378748	40
G1/S-Specific Transcription					2653-11-01	0.00163457	0.043895	0.0385701	11
Removal of licensing factors from origins					31/2653	0.00180106	0.047379	0.0416314	31
Note
GeneRatio: number of the DEGs (count)/number of genes for the indicated pathways
p.adjust: adjusted p value for pathway over-representation (pvaluecutoff=0.05)
Aug-53: 8/1/2653
Sep-53: 9/1/2653
Nov-53: 11/1/2653
Dec-53: 12/1/2653
