# Supplementary material for: Downregulation of CYB5D2 is associated with breast cancer progression
Source: Sci Rep. 2019 Apr 29;9:6624. doi: 10.1038/s41598-019-43006-y (PMC6488675; doi:10.1038/s41598-019-43006-y)
Supplement: Supplementary file 6 — Table S7 [file 41598_2019_43006_MOESM6_ESM.xlsx]

## Sheet: Sheet1
Table S7. Breast tumor composition in the Curtis and TCGA-Cell datasets
Curtis cancer type detials
				n	ratio
Breast Invasive Ductal Carcinoma				1502	0.758586
Breast Invasive Lobular Carcinoma				141	0.0712121
Breast Mixed Ductal and Lobular Carcinoma				87	0.0439394
Invasive Breast Carcinoma				246	0.124242
Phyllodes Tumor of the Breast				4	0.0020202
total (n)				1980	1
Pam50 intrinsic subtype
				n	ratio
Basal				209	0.105556
claudlow				218	0.110101
Her2				224	0.113131
LumA				700	0.353535
LumB				475	0.239899
NC				6	0.0030303
Normal				148	0.0747475
total (n)				1980	1
TCGA Cell 2015
				n	ratio
Infiltrating Ductal Carcinoma				599	0.73317
Infiltrating Lobular Carcinoma				143	0.175031
Mixed Histology (please specify)				23	0.0281518
Mucinous Carcinoma				14	0.0171359
Other, specify				28	0.0342717
Medullary Carcinoma				5	0.00611995
Metaplastic Carcinoma				3	0.00367197
Infiltrating Carcinoma NOS				1	0.00122399
unnown				1	0.00122399
total (n)				817	1
TCGA provisional
					n	raio
Breast Invasive Ductal Carcinoma					812	0.737511
Breast Invasive Lobular Carcinoma					207	0.188011
Breast Mixed Ductal and Lobular Carcinoma					28	0.0254314
Breast Invasive Mixed Mucinous Carcinoma					16	0.0145322
Other types					38	0.0345141
total (n)					1101	1
